# Supplementary material for: Biogeography of intestinal mucus-associated microbiome: Depletion of genus Pseudomonas is associated with depressive-like behaviors in female cynomolgus macaques
Source: J Adv Res. 2024 May 11;70:393–404. doi: 10.1016/j.jare.2024.05.013 (PMC11976423; doi:10.1016/j.jare.2024.05.013)
Supplement: Supplementary Data 2 [file mmc2.xlsx]

## Sheet: Table S1
Table S1. Behavioral results and basic information of enrolled female cynomolgus macaques.
Sample ID	Group	Huddle(s)	Sitalone(s)	Locomotion(s)	Amicable(s)	Ingestion(s)	age(year)	weight(kg)
D1	DL	100.383	238.083	34.5833	44.45	14.1167	19	2.838
D2	DL	195.8	375.717	27.9	24.5833	9.48333	19	3.549
D3	DL	303.833	367.967	75.6333	27.4333	4.35	13	3.155
D4	DL	443.217	425.117	24.6667	14.1167	1.53333	20	3.595
D5	DL	199.767	284.25	31.4833	35.6	32.5833	21	3.27
D6	DL	495.267	314.467	13.0833	4.2	0.25	20	3.09
D7	DL	357.05	246.05	11.6667	10.6667	0	21	3.86
H1	HC	2.01667	32.5333	11.5	135.083	20.8	19	5.35
H2	HC	0.85	45.1667	35.25	234.067	56.2	20	5.317
H3	HC	0	21.7167	64.1833	95.6833	142.717	17	7
H4	HC	3.6	34.2167	84.7333	132.017	52.1667	16	4.86
H5	HC	8.75	56.15	94	199.4	45.5667	19	5.205
H6	HC	6.31667	99.5667	75.1333	91.8333	78.4	22	5.04
H7	HC	4.86667	108.167	58.1833	172.283	23.6	19	6.97
