# Supplementary material for: Biogeography of intestinal mucus-associated microbiome: Depletion of genus Pseudomonas is associated with depressive-like behaviors in female cynomolgus macaques
Source: J Adv Res. 2024 May 11;70:393–404. doi: 10.1016/j.jare.2024.05.013 (PMC11976423; doi:10.1016/j.jare.2024.05.013)
Supplement: Supplementary Data 3 [file mmc3.xlsx]

## Sheet: Table S2
Table S2. Variations of top 10 genera along duodenum to colon between DL and HC groups.
Genus	Site	Abundance in DL		Abundance in HC		P value
		MEAN	SEM	MEAN	SEM
g__Helicobacter	Duo	0.911344	0.214065	0.605072	0.137096	0.251491
	Jej	0.967584	0.245871	0.766371	0.0590885	0.409859
	Ile	0.910358	0.0683997	0.757946	0.180359	0.474656
	Cec	2.3103	0.655086	2.74035	0.483427	0.606982
	Col	2.46263	0.670103	2.45109	0.51907	0.98936
g__Brachyspira	Duo	1.03306	0.252267	0.580546	0.144479	0.145541
	Jej	1.17699	0.292379	0.825903	0.187732	0.320359
	Ile	0.693825	0.236172	0.803199	0.357781	0.810535
	Cec	1.68214	0.562782	1.95834	0.580876	0.738635
	Col	2.02799	0.665239	2.22138	0.651633	0.838965
g__Prevotella	Duo	1.20352	0.359678	1.2323	0.215917	0.946676
	Jej	0.977899	0.384831	1.45229	0.428824	0.434675
	Ile	0.875621	0.369275	1.67121	0.312653	0.125813
	Cec	3.13035	0.193939	3.39042	0.269254	0.448392
	Col	3.18408	0.173975	3.49872	0.340276	0.42639
g__Lactobacillus	Duo	1.38562	0.340656	1.01923	0.22494	0.387092
	Jej	1.51845	0.296026	0.984247	0.443723	0.35544
	Ile	1.56726	0.273333	1.38461	0.277756	0.65095
	Cec	3.09933	0.363311	3.27609	0.162575	0.668303
	Col	3.05827	0.255982	3.34609	0.173417	0.370265
g__Escherichia	Duo	0.295455	0.160735	0.363615	0.154171	0.764823
	Jej	0.275535	0.177353	0.575318	0.178238	0.261329
	Ile	0.22037	0.147248	0.502021	0.160931	0.229082
	Cec	0.840295	0.254004	1.44682	0.514489	0.311292
	Col	1.12011	0.385195	1.59615	0.515013	0.473418
g__Pseudomonas	Duo	0	0	1.33201	0.523623	0.0438531
	Jej	0	0	1.21194	0.571978	0.0784069
	Ile	0	0	1.59355	0.516335	0.0214898
	Cec	0.350692	0.188384	1.84721	0.562075	0.0380975
	Col	0.159135	0.159135	2.13715	0.635067	0.0202177
g__Campylobacter	Duo	0.13632	0.0879944	0	0	0.172308
	Jej	0	0	0.188888	0.128367	0.191577
	Ile	0.15904	0.100586	0.216931	0.152965	0.766585
	Cec	1.84894	0.470344	1.86387	0.362075	0.98035
	Col	2.16816	0.362554	1.6954	0.287356	0.326985
g__Megasphaera	Duo	0.0681602	0.0681602	0.188888	0.128367	0.422388
	Jej	0.275535	0.196241	0.324549	0.210508	0.869453
	Ile	0.116495	0.116495	0.341309	0.161945	0.284968
	Cec	1.53791	0.171063	1.88009	0.402818	0.449436
	Col	1.6289	0.238683	1.99874	0.483565	0.505856
g__Streptococcus	Duo	0.448419	0.18723	0.388594	0.190794	0.826678
	Jej	0.508525	0.110962	0.583127	0.228839	0.776235
	Ile	0.786258	0.249168	1.08732	0.394979	0.548705
	Cec	1.73558	0.331106	1.95766	0.179482	0.566355
	Col	1.9969	0.236071	2.09423	0.308299	0.806312
g__Bacteroides	Duo	0.267866	0.12933	0.0681602	0.0681602	0.204746
	Jej	0.37941	0.133343	0.388594	0.209252	0.972282
	Ile	0.257345	0.163849	0.424136	0.20727	0.550752
	Cec	1.81193	0.200344	2.20372	0.223119	0.215857
	Col	1.96245	0.161024	2.17179	0.261393	0.508269
