# Supplementary material for: Biogeography of intestinal mucus-associated microbiome: Depletion of genus Pseudomonas is associated with depressive-like behaviors in female cynomolgus macaques
Source: J Adv Res. 2024 May 11;70:393–404. doi: 10.1016/j.jare.2024.05.013 (PMC11976423; doi:10.1016/j.jare.2024.05.013)
Supplement: Supplementary Data 4 [file mmc4.xlsx]

## Sheet: Table S3a
Table S3a. Differential bacterial species between two groups in duodunum.
Species	Family	Genus	Abundance in DL		Abundance in HC		LDA value	P value	DL vs. HC
			MEAN	SEM	MEAN	SEM
s__Arthrobacter_sp__D2	f__Micrococcaceae	g__Arthrobacter	0.484344	0.18588	0	0	4.37539	0.0250462	UP
s__Weissella_confusa	f__Leuconostocaceae	g__Weissella	0.701499	0.268831	0	0	4.33193	0.0250462	UP

## Sheet: Table S3b
Table S3b.Differential bacterial species between two groups in jejunum.
Species	Family	Genus	Abundance in DL		Abundance in HC		LDA value	P value	DL vs. HC
			MEAN	SEM	MEAN	SEM
s__Lactobacillus_amylovorus	f__Lactobacillaceae	g__Lactobacillus	0.71588	0.247592	0.384944	0.185573	4.4216	0.0187119	UP

## Sheet: Table S3c
Table S3c.Differential bacterial species between two groups in ileum.
Species	Family	Genus	Abundance in DL		Abundance in HC		LDA value	P value	DL vs. HC
			MEAN	SEM	MEAN	SEM
s__Helicobacter_macacae	f__Helicobacteraceae	g__Helicobacter	0.636755	0.0746398	0.572199	0.190036	4.20641	0.0220875	UP
s__Weissella_confusa	f__Leuconostocaceae	g__Weissella	0.723556	0.183385	0.301513	0.301513	4.34584	0.00828729	UP
s__Prevotella_sp_	f__Prevotellaceae	g__Prevotella	0.0795202	0.0795202	0.862065	0.12875	4.11436	0.0187119	DOWN
s__Prevotella_sp__AM23_5	f__Prevotellaceae	g__Prevotella	0	0	0.524915	0.213748	3.9471	0.0362762	DOWN
s__Pseudomonas_yamanorum	f__Pseudomonadaceae	g__Pseudomonas	0	0	0.59164	0.252682	3.96133	0.0362762	DOWN
s__Pseudomonas_sp__SXM_1	f__Pseudomonadaceae	g__Pseudomonas	0	0	0.729455	0.268672	3.97777	0.0362762	DOWN
s__Pseudomonas_sp__PE_S1G_1	f__Pseudomonadaceae	g__Pseudomonas	0	0	0.671905	0.257125	3.94359	0.0362762	DOWN
s__Pseudomonas_sp__AP42	f__Pseudomonadaceae	g__Pseudomonas	0	0	0.484344	0.18588	3.92694	0.0362762	DOWN
s__Pseudomonas_synxantha	f__Pseudomonadaceae	g__Pseudomonas	0	0	0.660495	0.247073	3.97477	0.0362762	DOWN
s__Pseudomonas_sp__Ag1	f__Pseudomonadaceae	g__Pseudomonas	0	0	0.78365	0.284341	4.01105	0.0362762	DOWN
s__Pseudomonas_fluorescens	f__Pseudomonadaceae	g__Pseudomonas	0	0	0.937157	0.351882	4.06354	0.0362762	DOWN
s__Pseudomonas_sp__NC02	f__Pseudomonadaceae	g__Pseudomonas	0	0	0.760207	0.281333	4.008	0.0362762	DOWN
s__Pseudomonas_sp__PAMC_26793	f__Pseudomonadaceae	g__Pseudomonas	0	0	0.569057	0.216833	3.94895	0.0362762	DOWN
s__Pseudomonas_sp__AN3A02	f__Pseudomonadaceae	g__Pseudomonas	0	0	0.433861	0.176382	3.91294	0.0362762	DOWN

## Sheet: Table S3d
Table S3d.Differential bacterial species between two groups in cecum.
Species	Family	Genus	Abundance in DL		Abundance in HC		LDA value	P value	DL vs. HC
			MEAN	SEM	MEAN	SEM
s__Bacillus_stratosphericus	f__Bacillaceae	g__Bacillus_f__Bacillaceae	0.895556	0.203265	0.472346	0.136383	3.46893	0.0466702	UP
s__Enterococcus_faecium	f__Enterococcaceae	g__Enterococcus	0.954362	0.216814	0.502926	0.201219	3.55429	0.0387108	UP
s__Lactobacillus_silagei	f__Lactobacillaceae	g__Lactobacillus	0.513247	0.186837	0.0681602	0.0681602	3.34872	0.0195539	UP
s__Weissella_confusa	f__Leuconostocaceae	g__Weissella	1.10928	0.403923	0.0681602	0.0681602	3.91953	0.0195539	UP
s__Lactobacillus_helveticus	f__Lactobacillaceae	g__Lactobacillus	0.522668	0.355066	1.0112	0.199835	3.39325	0.0460547	DOWN
s__Megasphaera_sp__NM10	f__Veillonellaceae	g__Megasphaera	0.13632	0.0879944	0.7218	0.223381	3.28448	0.0344351	DOWN
s__Pseudomonas_sp__WS_5532	f__Pseudomonadaceae	g__Pseudomonas	0	0	0.589933	0.230695	3.16514	0.0250462	DOWN
s__Pseudomonas_koreensis	f__Pseudomonadaceae	g__Pseudomonas	0	0	0.543205	0.236904	3.10612	0.0250462	DOWN
s__Pseudomonas_sp__ADAK13	f__Pseudomonadaceae	g__Pseudomonas	0	0	0.649852	0.272531	3.1816	0.0250462	DOWN
s__Pseudomonas_sp__SXM_1	f__Pseudomonadaceae	g__Pseudomonas	0	0	0.979934	0.374948	3.35099	0.0250462	DOWN
s__Pseudomonas_sp__PE_S1G_1	f__Pseudomonadaceae	g__Pseudomonas	0	0	0.903568	0.349761	3.31522	0.0250462	DOWN
s__Pseudomonas_chlororaphis	f__Pseudomonadaceae	g__Pseudomonas	0	0	0.552957	0.21658	3.14472	0.0250462	DOWN
s__Pseudomonas_synxantha	f__Pseudomonadaceae	g__Pseudomonas	0	0	0.738334	0.316359	3.2582	0.0250462	DOWN
s__Pseudomonas_sp__Ag1	f__Pseudomonadaceae	g__Pseudomonas	0	0	0.875836	0.345144	3.30452	0.0250462	DOWN
s__Pseudomonas_sp__ATCC_PTA_122608	f__Pseudomonadaceae	g__Pseudomonas	0	0	0.54579	0.234213	3.11459	0.0250462	DOWN
s__Pseudomonas_guariconensis	f__Pseudomonadaceae	g__Pseudomonas	0	0	0.453104	0.207744	3.05717	0.0250462	DOWN
s__Pseudomonas_sp__MF4836	f__Pseudomonadaceae	g__Pseudomonas	0	0	0.69552	0.286495	3.21361	0.0250462	DOWN
s__Pseudomonas_fluorescens	f__Pseudomonadaceae	g__Pseudomonas	0	0	1.12518	0.42602	3.41174	0.0250462	DOWN
s__Pseudomonas_sp__NC02	f__Pseudomonadaceae	g__Pseudomonas	0	0	0.984114	0.37611	3.3534	0.0250462	DOWN
s__Pseudomonas_sp__K2I15	f__Pseudomonadaceae	g__Pseudomonas	0	0	0.585545	0.271752	3.13955	0.0250462	DOWN
s__Pseudomonas_sp__PAMC_26793	f__Pseudomonadaceae	g__Pseudomonas	0	0	0.720822	0.292192	3.21445	0.0250462	DOWN
s__Pseudomonas_extremaustralis	f__Pseudomonadaceae	g__Pseudomonas	0	0	0.449225	0.204438	3.05581	0.0250462	DOWN
s__Pseudomonas_lactis	f__Pseudomonadaceae	g__Pseudomonas	0	0	0.525853	0.237125	3.13196	0.0250462	DOWN
s__Pseudomonas_aeruginosa	f__Pseudomonadaceae	g__Pseudomonas	0	0	0.67652	0.289617	3.20016	0.0250462	DOWN
s__Sporotomaculum_syntrophicum	f__Peptococcaceae	g__Sporotomaculum	0.13632	0.13632	0.763357	0.188048	3.34757	0.0115935	DOWN
s__Erysipelotrichaceae_bacterium	f__Erysipelotrichaceae	g__unclassified_f__Erysipelotrichaceae	0.120728	0.120728	0.680399	0.165536	3.25884	0.016948	DOWN
s__Succinivibrionaceae_bacterium	f__Succinivibrionaceae	g__unclassified_f__Succinivibrionaceae	0	0	0.472346	0.224414	3.17756	0.0250462	DOWN

## Sheet: Table S3e
Table S3e.Differential bacterial species between two groups in colon.
Species	Family	Genus	Abundance in DL		Abundance in HC		LDA value	P value	DL vs. HC
			MEAN	SEM	MEAN	SEM
s__Acinetobacter_baumannii	f__Moraxellaceae	g__Acinetobacter	1.03775	0.081302	0.747815	0.275575	3.50291	0.0179598	UP
s__Enterococcus_sp__9E7_DIV0242	f__Enterococcaceae	g__Enterococcus	0.909797	0.104992	0.888293	0.198244	3.17036	0.0476454	UP
s__Streptococcus_sp__HSISB1	f__Streptococcaceae	g__Streptococcus	0.540507	0.111867	0.267866	0.199977	3.37645	0.0166717	UP
s__Streptococcus_lutetiensis	f__Streptococcaceae	g__Streptococcus	1.14764	0.132672	0.77928	0.29519	3.4839	0.0179598	UP
s__Mycobacteroides_abscessus	f__Mycobacteriaceae	g__Mycobacteroides	0.13632	0.0879944	0.524915	0.102991	3.28917	0.0333467	DOWN
s__Oscillibacter_sp_	f__Oscillospiraceae	g__Oscillibacter	0	0	0.711918	0.259324	3.2435	0.0250462	DOWN
s__Prevotella_bivia	f__Prevotellaceae	g__Prevotella	0	0	0.628882	0.227601	3.26101	0.00916163	DOWN
s__Prevotella_timonensis	f__Prevotellaceae	g__Prevotella	0.13632	0.0879944	0.617875	0.175077	3.22967	0.0460547	DOWN
s__Hallella_seregens	f__Prevotellaceae	g__Prevotella	0	0	0.399013	0.184052	3.08099	0.0250462	DOWN
s__Pseudomonas_sp__WS_5532	f__Pseudomonadaceae	g__Pseudomonas	0	0	0.58093	0.26441	3.08947	0.0250462	DOWN
s__Pseudomonas_protegens	f__Pseudomonadaceae	g__Pseudomonas	0	0	0.670647	0.274506	3.14025	0.0250462	DOWN
s__Pseudomonas_koreensis	f__Pseudomonadaceae	g__Pseudomonas	0	0	0.757946	0.278487	3.16959	0.0250462	DOWN
s__Pseudomonas_yamanorum	f__Pseudomonadaceae	g__Pseudomonas	0	0	1.09018	0.410774	3.31043	0.0250462	DOWN
s__Pseudomonas_sp__ADAK13	f__Pseudomonadaceae	g__Pseudomonas	0	0	0.90695	0.341502	3.23902	0.0250462	DOWN
s__Pseudomonas_sp__SXM_1	f__Pseudomonadaceae	g__Pseudomonas	0	0	1.07283	0.420858	3.28945	0.0250462	DOWN
s__Pseudomonas_sp__PE_S1G_1	f__Pseudomonadaceae	g__Pseudomonas	0	0	1.16476	0.438234	3.33738	0.0250462	DOWN
s__Pseudomonas_sp__GP01_A4	f__Pseudomonadaceae	g__Pseudomonas	0	0	0.564373	0.238285	3.04999	0.0250462	DOWN
s__Pseudomonas_veronii	f__Pseudomonadaceae	g__Pseudomonas	0	0	0.500987	0.21606	3.026	0.0250462	DOWN
s__Pseudomonas_stutzeri	f__Pseudomonadaceae	g__Pseudomonas	0	0	0.631481	0.23016	3.12183	0.0250462	DOWN
s__Pseudomonas_sp__AP42	f__Pseudomonadaceae	g__Pseudomonas	0	0	0.656658	0.280895	3.11052	0.0250462	DOWN
s__Pseudomonas_synxantha	f__Pseudomonadaceae	g__Pseudomonas	0	0	1.02665	0.376318	3.30299	0.0250462	DOWN
s__Pseudomonas_sp__PAMC_25886	f__Pseudomonadaceae	g__Pseudomonas	0	0	0.710992	0.262284	3.14235	0.0250462	DOWN
s__Pseudomonas_sp__Ag1	f__Pseudomonadaceae	g__Pseudomonas	0	0	1.22481	0.455446	3.36279	0.0250462	DOWN
s__Pseudomonas_trivialis	f__Pseudomonadaceae	g__Pseudomonas	0	0	0.592768	0.229293	3.06331	0.0250462	DOWN
s__Pseudomonas_sp__ATCC_PTA_122608	f__Pseudomonadaceae	g__Pseudomonas	0	0	0.65679	0.260642	3.09904	0.0250462	DOWN
s__Pseudomonas_sp__R4_39_08	f__Pseudomonadaceae	g__Pseudomonas	0	0	0.480112	0.203478	3.00899	0.0250462	DOWN
s__Pseudomonas_guariconensis	f__Pseudomonadaceae	g__Pseudomonas	0	0	0.669232	0.257648	3.12902	0.0250462	DOWN
s__Pseudomonas_sp__MF4836	f__Pseudomonadaceae	g__Pseudomonas	0	0	0.826637	0.33949	3.17862	0.0250462	DOWN
s__Pseudomonas_fluorescens	f__Pseudomonadaceae	g__Pseudomonas	0	0	1.42368	0.518996	3.43927	0.0250462	DOWN
s__Pseudomonas_putida	f__Pseudomonadaceae	g__Pseudomonas	0	0	0.642822	0.282364	3.10228	0.0250462	DOWN
s__Pseudomonas_sp__NC02	f__Pseudomonadaceae	g__Pseudomonas	0	0	1.20988	0.452587	3.36014	0.0250462	DOWN
s__Pseudomonas_sp__K2I15	f__Pseudomonadaceae	g__Pseudomonas	0	0	0.814383	0.329424	3.1712	0.0250462	DOWN
s__Pseudomonas_sp__PAMC_26793	f__Pseudomonadaceae	g__Pseudomonas	0	0	0.96246	0.361632	3.25684	0.0250462	DOWN
s__Pseudomonas_extremaustralis	f__Pseudomonadaceae	g__Pseudomonas	0	0	0.69371	0.264917	3.11478	0.0250462	DOWN
s__Pseudomonas_lactis	f__Pseudomonadaceae	g__Pseudomonas	0	0	0.769544	0.286096	3.17292	0.0250462	DOWN
s__Pseudomonas_aeruginosa	f__Pseudomonadaceae	g__Pseudomonas	0	0	0.893748	0.348494	3.21296	0.0250462	DOWN
s__Pseudomonas_sp__AN3A02	f__Pseudomonadaceae	g__Pseudomonas	0	0	0.82135	0.321273	3.18576	0.0250462	DOWN
s__Selenomonas_bovis	f__Selenomonadaceae	g__Selenomonas	0.0681602	0.0681602	0.719293	0.304113	3.18281	0.0401897	DOWN
s__Selenomonas_ruminantium	f__Selenomonadaceae	g__Selenomonas	0	0	0.779553	0.349623	3.25766	0.00916163	DOWN
s__Succinivibrio_sp_	f__Succinivibrionaceae	g__Succinivibrio	0	0	0.838694	0.388379	3.24447	0.0250462	DOWN
s__Prevotellaceae_bacterium	f__Prevotellaceae	g__unclassified_f__Prevotellaceae	0	0	0.671275	0.282281	3.20106	0.0250462	DOWN
