# Supplementary material for: Biogeography of intestinal mucus-associated microbiome: Depletion of genus Pseudomonas is associated with depressive-like behaviors in female cynomolgus macaques
Source: J Adv Res. 2024 May 11;70:393–404. doi: 10.1016/j.jare.2024.05.013 (PMC11976423; doi:10.1016/j.jare.2024.05.013)
Supplement: Supplementary Data 5 [file mmc5.xlsx]

## Sheet: Table S4a
Table S4a. Species count in metagenomic WGCNA modules.
Module	n.Species
Brown	81
Yellow	80
Blue	154
Turquoise	213
Grey	66

## Sheet: Table S4b
Table S4b. Detailed information of brown module in metagenomic modules.
Species	Genus
s__Anaerovibrio_sp._RM50	g__Anaerovibrio
s__Arthrobacter_stackebrandtii	g__Arthrobacter
s__Chlamydia_abortus	g__Chlamydia
s__Delftia_tsuruhatensis	g__Delftia
s__Exiguobacterium_sp._Leaf196	g__Exiguobacterium
s__Klebsiella_variicola	g__Klebsiella
s__Lactobacillus_mucosae	g__Lactobacillus
s__Lactonifactor_longoviformis	g__Lactonifactor
s__Mitsuokella_jalaludinii	g__Mitsuokella
s__Pseudomonas_sp._SXM-1	g__Pseudomonas
s__Pseudomonas_sp._PE-S1G-1	g__Pseudomonas
s__Pseudomonas_synxantha	g__Pseudomonas
s__Pseudomonas_aeruginosa	g__Pseudomonas
s__Pseudomonas_sp._Ag1	g__Pseudomonas
s__Pseudomonas_sp._AP42	g__Pseudomonas
s__Pseudomonas_sp._NC02	g__Pseudomonas
s__Pseudomonas_fluorescens	g__Pseudomonas
s__Pseudomonas_sp._PAMC_26793	g__Pseudomonas
s__Pseudomonas_yamanorum	g__Pseudomonas
s__Pseudomonas_sp._MF4836	g__Pseudomonas
s__Pseudomonas_sp._ATCC_PTA-122608	g__Pseudomonas
s__Pseudomonas_lactis	g__Pseudomonas
s__Pseudomonas_sp._K2I15	g__Pseudomonas
s__Pseudomonas_sp._AN3A02	g__Pseudomonas
s__Pseudomonas_koreensis	g__Pseudomonas
s__Pseudomonas_extremaustralis	g__Pseudomonas
s__Pseudomonas_stutzeri	g__Pseudomonas
s__Pseudomonas_sp._WS_5532	g__Pseudomonas
s__Pseudomonas_sp._ADAK13	g__Pseudomonas
s__Pseudomonas_gingeri	g__Pseudomonas
s__Pseudomonas_viridiflava	g__Pseudomonas
s__Pseudomonas_sp._R4-39-08	g__Pseudomonas
s__Pseudomonas_putida	g__Pseudomonas
s__Pseudomonas_sp._PAMC_25886	g__Pseudomonas
s__Pseudomonas_guariconensis	g__Pseudomonas
s__Pseudomonas_orientalis	g__Pseudomonas
s__Pseudomonas_salomonii	g__Pseudomonas
s__Pseudomonas_marginalis	g__Pseudomonas
s__Pseudomonas_antarctica	g__Pseudomonas
s__Pseudomonas_veronii	g__Pseudomonas
s__Pseudomonas_sp._TJI-51	g__Pseudomonas
s__Pseudomonas_sp._GP01-A4	g__Pseudomonas
s__Pseudomonas_gessardii	g__Pseudomonas
s__Pseudomonas_lini	g__Pseudomonas
s__Pseudomonas_trivialis	g__Pseudomonas
s__Pseudomonas_sp._GP01-A14	g__Pseudomonas
s__Pseudomonas_sp._GP01-A8	g__Pseudomonas
s__Pseudomonas_protegens	g__Pseudomonas
s__Pseudomonas_chlororaphis	g__Pseudomonas
s__Pseudomonas_sp._CF150	g__Pseudomonas
s__Pseudomonas_sp._FFUP_PS_473	g__Pseudomonas
s__Pseudomonas_sp._PDC86	g__Pseudomonas
s__Pseudomonas_sp._CCM_7893	g__Pseudomonas
s__Pseudomonas_alcaligenes	g__Pseudomonas
s__Pseudomonas_sp._Sample_9	g__Pseudomonas
s__Pseudomonas_sp._IB20	g__Pseudomonas
s__Pseudomonas_frederiksbergensis	g__Pseudomonas
s__Pseudomonas_sp._WS_5059	g__Pseudomonas
s__Pseudomonas_sp._QC2	g__Pseudomonas
s__Pseudomonas_sp._ADAK18	g__Pseudomonas
s__Pseudomonas_coronafaciens	g__Pseudomonas
s__Pseudomonas_azotoformans	g__Pseudomonas
s__Pseudomonas_tolaasii	g__Pseudomonas
s__Pseudomonas_sp._KBW05	g__Pseudomonas
s__Pseudomonas_sp._CCM_7891	g__Pseudomonas
s__Pseudomonas_syringae	g__Pseudomonas
s__Pseudomonas_sp._C9	g__Pseudomonas
s__Pseudomonas_sp._JUb52	g__Pseudomonas
s__Pseudomonas_sp._PS24	g__Pseudomonas
s__Pseudomonas_sp._R76	g__Pseudomonas
s__Pseudomonas_edaphica	g__Pseudomonas
s__Pseudomonas_corrugata	g__Pseudomonas
s__Selenomonas_sp._DSM_106892	g__Selenomonas
s__Stenotrophomonas_maltophilia	g__Stenotrophomonas
s__Succinatimonas_sp._CAG:777	g__Succinatimonas
s__Succinivibrio_sp.	g__Succinivibrio
s__Sulfuriferula_sp._AH1	g__Sulfuriferula
s__Dysgonamonadaceae_bacterium	g__unclassified_f__Dysgonomonadaceae
s__Succinivibrionaceae_bacterium	g__unclassified_f__Succinivibrionaceae
s__Aeromonadales_bacterium	g__unclassified_o__Aeromonadales
s__Yersinia_intermedia	g__Yersinia_f__Yersiniaceae

## Sheet: Table S4c
Table S4c.Detailed information of grey module in metagenomic modules.
Species	Genus
s__Aeromonas_dhakensis	g__Aeromonas
s__Arthrobacter_sp._D2	g__Arthrobacter
s__Arthrobacter_sp._D4	g__Arthrobacter
s__Bacteroides_sp._2_2_4	g__Bacteroides
s__Bilophila_sp._4_1_30	g__Bilophila
s__Bordetella_avium	g__Bordetella
s__Chlamydia_trachomatis	g__Chlamydia
s__Chlamydia_psittaci	g__Chlamydia
s__Convivina_intestini	g__Convivina
s__Corynebacterium_vitaeruminis	g__Corynebacterium
s__Dechloromonas_agitata	g__Dechloromonas
s__Dechloromonas_denitrificans	g__Dechloromonas
s__Desulfovibrio_piger	g__Desulfovibrio
s__Dolosicoccus_paucivorans	g__Dolosicoccus
s__Dysgonomonas_gadei	g__Dysgonomonas
s__Enterobacter_hormaechei	g__Enterobacter
s__Enterobacter_cloacae	g__Enterobacter
s__Escherichia_coli	g__Escherichia
s__Escherichia_albertii	g__Escherichia
s__Escherichia_sp._MOD1-EC7003	g__Escherichia
s__Helicobacter_rodentium	g__Helicobacter
s__Lactobacillus_paraplantarum	g__Lactobacillus
s__Lactobacillus_acetotolerans	g__Lactobacillus
s__Lactobacillus_jinshani	g__Lactobacillus
s__Lactobacillus_sp._395-6.2	g__Lactobacillus
s__Lactobacillus_plantarum	g__Lactobacillus
s__Moraxella_cuniculi	g__Moraxella
s__Mucispirillum_schaedleri	g__Mucispirillum
s__Mycobacterium_marinum	g__Mycobacterium
s__Oscillibacter_sp._CAG:241	g__Oscillibacter
s__Prevotella_sp._P3-92	g__Prevotella
s__Pseudomonas_sp._382	g__Pseudomonas
s__Ruminobacter_amylophilus	g__Ruminobacter
s__Ruminococcus_sp._TM10-9AT	g__Ruminococcus
s__Salinicoccus_carnicancri	g__Salinicoccus
s__Selenomonas_sp._mPRGC8	g__Selenomonas
s__Shigella_flexneri	g__Shigella
s__Shigella_sp.	g__Shigella
s__Shigella_sonnei	g__Shigella
s__Shigella_boydii	g__Shigella
s__Shigella_sp._SHS-2	g__Shigella
s__Staphylococcus_caprae	g__Staphylococcus
s__Streptococcus_himalayensis	g__Streptococcus
s__Streptococcus_orisratti	g__Streptococcus
s__Streptococcus_constellatus	g__Streptococcus
s__Streptococcus_infantis	g__Streptococcus
s__Streptococcus_ferus	g__Streptococcus
s__Streptococcus_parasanguinis	g__Streptococcus
s__Streptococcus_mitis	g__Streptococcus
s__Streptococcus_agalactiae	g__Streptococcus
s__Streptococcus_oralis	g__Streptococcus
s__Streptococcus_intermedius	g__Streptococcus
s__Streptococcus_vestibularis	g__Streptococcus
s__Sulfuritortus_calidifontis	g__Sulfuritortus
s__Sutterella_wadsworthensis	g__Sutterella
s__Betaproteobacteria_bacterium_HGW-Betaproteobacteria-13	g__unclassified_c__Betaproteobacteria
s__Betaproteobacteria_bacterium_HGW-Betaproteobacteria-12	g__unclassified_c__Betaproteobacteria
s__Betaproteobacteria_bacterium_ADurb.Bin341	g__unclassified_c__Betaproteobacteria
s__marine_gamma_proteobacterium_HTCC2143	g__unclassified_f__Spongiibacteraceae
s__Bacteroidetes_bacterium_ADurb.Bin302	g__unclassified_p__Bacteroidetes
s__Chloroflexi_bacterium	g__unclassified_p__Chloroflexi
s__Proteobacteria_bacterium	g__unclassified_p__Proteobacteria
s__Weissella_jogaejeotgali	g__Weissella
s__Weissella_sp._X0401	g__Weissella
s__Weissella_confusa	g__Weissella
s__Weissella_cibaria	g__Weissella
