# Supplementary material for: Biogeography of intestinal mucus-associated microbiome: Depletion of genus Pseudomonas is associated with depressive-like behaviors in female cynomolgus macaques
Source: J Adv Res. 2024 May 11;70:393–404. doi: 10.1016/j.jare.2024.05.013 (PMC11976423; doi:10.1016/j.jare.2024.05.013)
Supplement: Supplementary Data 6 [file mmc6.xlsx]

## Sheet: Table S5a
Table S5a.Discriminative KO genes between DL and HC groups in duodunum.
KO	Enzyme	Pathway	Gene	Abundance in DL		Abundance in HC		LDA value	P value	DL vs. HC
				MEAN	SEM	MEAN	SEM
K00501	1.14.16.2	ko00350;ko00790;ko00950;ko01100;ko01110;ko04728;ko04917;ko05012;ko05030;ko05031;ko05034	TH	0.677336	0.0572929	0.356902	0.135083	3.04028	0.0342071	UP
K03671	-	ko04621;ko05132;ko05418	trxA	1.11512	0.101684	1.02216	0.141801	3.02939	0.0253473	UP
K00940	2.7.4.6	ko00230;ko00240;ko00983;ko01100;ko01110;ko04016	ndk, NME	0.955291	0.0941574	0.461529	0.139441	3.14587	0.0348056	UP
K02925	-	ko03010	RP-L3e, RPL3	0.461529	0.0927554	0.168013	0.11112	2.98603	0.0237669	UP
K09296	-	-	HOX_11	0.493222	0.143572	0	0	3.18068	0.00916163	UP
K00994	2.7.8.2	ko00440;ko00564;ko00565;ko01100;ko05231	CHPT1, CPT1	0.608667	0.0698551	0.304333	0.152632	3.05569	0.0330192	UP
K02937	-	ko03010	RP-L7e, RPL7	0.509322	0.139496	0	0	3.14828	0.00916163	UP
K12185	-	ko04144	VPS37	0.867181	0.0873555	0.7258	0.140929	3.02031	0.0253473	UP
K01802	5.2.1.8	-	E5.2.1.8	1.00732	0.202241	0.568604	0.163465	3.17509	0.0247064	UP
K02917	-	ko03010	RP-L35Ae, RPL35A	0.496794	0.191459	0	0	3.10652	0.0250462	UP
K21125	-	ko04657	MUC5AC	0.720044	0.155029	0.236173	0.154973	3.19246	0.00781742	UP
K06097	-	ko04530	TJP3, ZO3	0.77668	0.0992993	0.241457	0.15586	3.1957	0.0156244	UP
K08672	3.4.21.-	-	PCSK6	1.02425	0.0650915	0.734678	0.156232	3.07371	0.0180865	UP
K21767	-	-	TBCD	0.957082	0.110632	0.734678	0.156232	3.07359	0.0476454	UP
K21988	-	-	TMC	1.08622	0.0702964	0.971678	0.100695	3.01117	0.0350057	UP
K01369	3.4.22.34	ko04142;ko04612	LGMN	0.0681602	0.0681602	0.712091	0.162047	3.0315	0.00779714	DOWN
K09286	-	-	EREBP	0	0	0.735833	0.269387	3.0084	0.0250462	DOWN
K00218	1.3.1.33	ko00860;ko01100;ko01110	por	0	0	0.552957	0.202749	2.86402	0.0250462	DOWN
K19269	3.1.3.18;3.1.3.48	ko00630;ko01100;ko01110;ko01200	PGP, PGLP	0	0	0.572906	0.209906	2.92039	0.0250462	DOWN
K01583	4.1.1.19	ko00330;ko01100	E4.1.1.19	0	0	0.748975	0.270938	2.9996	0.0250462	DOWN
K03984	-	ko04610	SERPINA1, AAT	0	0	0.967015	0.292064	3.16038	0.00916163	DOWN
K03898	-	ko04022;ko04071;ko04080;ko04610;ko04750;ko04810;ko05142;ko05143;ko05200	KNG, BK	0	0	0.854483	0.181796	3.17984	0.00296288	DOWN
K05933	1.14.17.4	ko00270;ko01100;ko01110	E1.14.17.4	0	0	0.853691	0.30422	3.06006	0.0250462	DOWN
K04078	-	-	groES, HSPE1	0	0	0.453104	0.174176	2.77612	0.0250462	DOWN
K04524	-	ko04979;ko05010	APOE	0.236173	0.114788	1.34927	0.269824	3.22973	0.00547174	DOWN
K09580	5.3.4.1	ko04141	PDIA1, P4HB	0	0	0.353251	0.14589	2.69354	0.0250462	DOWN
K01648	2.3.3.8	ko00020;ko00720;ko01100;ko01110;ko01120	ACLY	0	0	0.640689	0.235395	2.93211	0.0250462	DOWN
K01641	2.3.3.10	ko00072;ko00280;ko00650;ko00900;ko01100;ko01110;ko03320	E2.3.3.10	0	0	0.430345	0.159899	2.80777	0.0250462	DOWN
K20667	1.14.14.126	-	CYP716A	0	0	0.947812	0.340266	3.10967	0.0250462	DOWN
K08750	-	ko03320;ko04975	FABP1, L-FABP	0	0	0.304333	0.111607	2.63786	0.0250462	DOWN
K08757	-	ko03320;ko04975;ko04977;ko04979;ko05143	APOA1	0	0	0.716393	0.258947	2.99209	0.0250462	DOWN
K08759	-	ko03320;ko04979	APOC3	0	0	0.505672	0.183089	2.84754	0.0250462	DOWN
K08758	-	ko03320;ko04979	APOA2	0	0	0.988383	0.350245	3.13138	0.0250462	DOWN
K00029	1.1.1.40	ko00620;ko00710;ko01100;ko01120;ko01200;ko03320	E1.1.1.40, maeB	0	0	0.272641	0.096393	2.64068	0.0250462	DOWN
K02693	-	ko00195;ko01100	psaE	0	0	0.462038	0.164518	2.82155	0.0250462	DOWN
K18977	-	-	HPX	0	0	0.652843	0.244397	2.92714	0.0250462	DOWN
K03094	-	ko04110;ko04111;ko04114;ko04120;ko04141;ko04310;ko04341;ko04350;ko04710;ko05131;ko05132;ko05170;ko05200	SKP1, CBF3D	0	0	0.40947	0.152044	2.79191	0.0250462	DOWN
K20659	5.4.99.41	ko00909;ko01110	LUS	0	0	0.484796	0.209809	2.79955	0.0250462	DOWN
K06689	2.3.2.23	ko04013;ko04120;ko04141;ko04624;ko05131	UBE2D, UBC4, UBC5	0	0	0.520338	0.205072	2.85163	0.0250462	DOWN
K07088	-	-	K07088	0	0	0.372494	0.14501	2.73851	0.0250462	DOWN
K01335	3.4.21.47	ko04610;ko05150	CFB	0	0	0.393369	0.154063	2.74726	0.0250462	DOWN
K14484	-	ko04075	IAA	0	0	0.425062	0.160077	2.75373	0.0250462	DOWN
K14488	-	ko04075	SAUR	0	0	0.399411	0.141213	2.7666	0.0250462	DOWN
K02698	-	ko00195	psaK	0	0	0.47763	0.171173	2.83366	0.0250462	DOWN
K05665	7.6.2.3	ko01523;ko02010;ko04071;ko04977;ko05206	ABCC1	0	0	0.340801	0.13632	2.67954	0.0250462	DOWN
K03403	6.6.1.1	ko00860;ko01100;ko01110	chlH, bchH	0	0	0.453104	0.188089	2.77929	0.0250462	DOWN
K17278	-	-	PGRMC1_2	0	0	0.573172	0.211113	2.90178	0.0250462	DOWN
K00252	1.3.8.6	ko00071;ko00310;ko00362;ko00380;ko01100;ko01110;ko01120	GCDH, gcdH	0	0	0.336026	0.123637	2.83563	0.0250462	DOWN
K13051	3.4.19.5;3.5.1.1	ko00250;ko00460;ko01100;ko01110	ASRGL1, iaaA	0	0	0.395308	0.161159	2.755	0.0250462	DOWN
K17284	-	ko03320	PLIN2, ADRP	0	0	0.304333	0.111607	2.76918	0.0250462	DOWN
K10960	1.3.1.83;1.3.1.111	ko00860;ko00900;ko01100;ko01110	chlP, bchP	0	0	0.456754	0.16486	2.79816	0.0250462	DOWN
K07424	1.14.14.1	ko00140;ko00591;ko00830;ko01100;ko05204	CYP3A	0	0	0.526854	0.198696	2.88729	0.0250462	DOWN
K15283	-	-	SLC35E1	0	0	0.469204	0.17146	2.82058	0.0250462	DOWN
K00021	1.1.1.34	ko00900;ko01100;ko01110;ko04152;ko04976	HMGCR	0	0	0.79756	0.296032	3.02677	0.0250462	DOWN
K01611	4.1.1.50	ko00270;ko00330;ko01100	speD, AMD1	0	0	0.448329	0.164981	2.78785	0.0250462	DOWN
K00801	2.5.1.21	ko00100;ko00909;ko01100;ko01110	FDFT1	0	0	0.425062	0.160077	2.75424	0.0250462	DOWN
K13424	-	ko04016;ko04626	WRKY33	0	0	0.705708	0.254768	2.97915	0.0250462	DOWN
K17252	-	ko04610	CLU	0.13632	0.0879944	0.881308	0.110893	3.14169	0.00738571	DOWN
K10956	-	ko03060;ko04141;ko04145;ko05110	SEC61A	0	0	0.497246	0.183572	2.85906	0.0250462	DOWN
K00477	1.14.11.18	ko04146	PHYH	0	0	0.467572	0.124549	2.98323	0.00916163	DOWN
K22048	-	-	MSL4S	0	0	0.495161	0.183373	2.85696	0.0250462	DOWN
K08678	4.1.1.35	ko00520;ko01100	UXS1, uxs	0	0	0.514097	0.210145	2.82103	0.0250462	DOWN
K00465	1.13.11.-	-	CCD1	0	0	0.493222	0.17735	2.85001	0.0250462	DOWN
K01738	2.5.1.47	ko00270;ko00920;ko01100;ko01110;ko01120;ko01200;ko01230	cysK	0	0	0.443644	0.178687	2.76581	0.0250462	DOWN
K18857	1.1.1.1	ko00010;ko00071;ko00350;ko00592;ko01100;ko01110;ko01120	ADH1	0	0	0.393369	0.154063	2.72282	0.0250462	DOWN
K17098	-	-	ANNAT	0	0	0.340801	0.13632	2.67954	0.0250462	DOWN
K00588	2.1.1.104	ko00940;ko00941;ko00945;ko01100;ko01110	E2.1.1.104	0	0	0.487012	0.195285	2.84475	0.0250462	DOWN
K00453	1.13.11.11	ko00380;ko01100	TDO2, kynA	0	0	0.304333	0.111607	2.63786	0.0250462	DOWN
K08055	-	ko04612;ko05163;ko05166;ko05168;ko05169;ko05170	B2M	0.13632	0.13632	0.862008	0.18721	3.02322	0.0478733	DOWN
K02987	-	ko03010	RP-S4e, RPS4	0.0998529	0.0998529	0.556607	0.105388	2.93554	0.0478733	DOWN
K03905	-	ko04610;ko04611;ko05150	FGG	0	0	0.679473	0.242853	2.96619	0.0250462	DOWN
K03904	-	ko04610;ko04611	FGB	0	0	0.492296	0.19486	2.80689	0.0250462	DOWN
K08901	-	ko00195	psbQ	0	0	0.597995	0.239856	2.8834	0.0250462	DOWN
K00660	2.3.1.74	ko00941;ko01100;ko01110;ko04712	CHS	0	0	0.521264	0.201418	2.87297	0.0250462	DOWN
K00284	1.4.7.1	ko00630;ko00910;ko01120	GLU, gltS	0	0	0.554247	0.221571	2.87237	0.0250462	DOWN
K14190	2.7.7.69	ko00053;ko01100;ko01110	VTC2_5	0	0	0.503113	0.192395	2.8431	0.0250462	DOWN
K14514	-	ko04016;ko04075	EIN3	0	0	0.472346	0.171582	2.80997	0.0250462	DOWN
K13379	2.4.1.-;5.4.99.30	ko00520;ko01100	RGP, UTM	0	0	0.488447	0.202047	2.80185	0.0250462	DOWN
K08913	-	ko00196;ko01100	LHCB2	0	0	0.79155	0.28702	3.02226	0.0250462	DOWN
K12130	-	ko04712	PRR5	0	0	0.603892	0.228023	2.91184	0.0250462	DOWN
K12133	-	ko04712	LHY	0	0	0.57637	0.21032	2.88818	0.0250462	DOWN
K06617	2.4.1.82	ko00052;ko01100	E2.4.1.82	0	0	0.552957	0.21658	2.86177	0.0250462	DOWN
K21889	-	ko05130	TMBIM6, BI1, TEGT	0	0	0.537365	0.198153	2.86051	0.0250462	DOWN
K15743	3.1.1.1	-	CES3_5	0	0	0.584196	0.210432	2.91886	0.0250462	DOWN
K13348	-	ko04146	MPV17	0	0	0.580546	0.206288	2.90478	0.0250462	DOWN
K13344	-	ko04146	PEX13	0	0	0.353251	0.14589	2.69354	0.0250462	DOWN
K12124	-	ko04712	GI	0	0	0.437512	0.167259	2.77936	0.0250462	DOWN
K05894	1.3.1.42	ko00592;ko01100;ko01110	OPR	0	0	0.69278	0.258336	2.95627	0.0250462	DOWN
K21734	1.14.19.29	-	SLD	0	0	0.573832	0.214194	2.90286	0.0250462	DOWN
K00699	2.4.1.17	ko00040;ko00053;ko00140;ko00830;ko00860;ko00980;ko00982;ko00983;ko01100;ko01110;ko05204	UGT	0	0	0.272641	0.096393	2.79038	0.0250462	DOWN
K17305	-	ko04979	APOH, B2G1	0	0	0.395308	0.161159	2.79534	0.0250462	DOWN
K02941	-	ko03010	RP-LP0, RPLP0	0	0	0.372494	0.14501	2.75113	0.0250462	DOWN
K01761	4.4.1.11	ko00270;ko00450;ko01100	E4.4.1.11	0	0	0.540507	0.198079	2.87566	0.0250462	DOWN
K02701	-	ko00195	psaN	0	0	0.356902	0.135083	2.69454	0.0250462	DOWN
K23589	-	-	PZP	0	0	0.557731	0.167864	2.98788	0.00916163	DOWN
K00626	2.3.1.9	ko00071;ko00072;ko00280;ko00310;ko00362;ko00380;ko00620;ko00630;ko00640;ko00650;ko00720;ko00900;ko01100;ko01110;ko01120;ko01200;ko01212;ko02020	E2.3.1.9, atoB	0	0	0.561382	0.215809	2.88877	0.0250462	DOWN
K23620	-	-	AMBP	0	0	0.523802	0.205643	2.88626	0.0250462	DOWN
K08762	-	ko03320	DBI, ACBP	0.13632	0.0879944	0.785535	0.0948862	3.08781	0.0108264	DOWN
K08760	-	ko04975;ko04977;ko04979	APOA4	0	0	0.741594	0.26432	3.00221	0.0250462	DOWN
K20731	-	ko04918	TTR	0	0	0.70915	0.251063	2.99172	0.0250462	DOWN
K01115	3.1.4.4	ko00564;ko00565;ko01100;ko01110;ko04014;ko04024;ko04071;ko04072;ko04144;ko04666;ko04724;ko04912;ko04928;ko05200;ko05212;ko05231	PLD1_2	0	0	0.523802	0.205643	2.8547	0.0250462	DOWN
K01315	3.4.21.7	ko04080;ko04610;ko05150;ko05164	PLG	0	0	0.440654	0.167484	2.81532	0.0250462	DOWN
K03263	-	-	EIF5A	0	0	0.479569	0.177434	2.82745	0.0250462	DOWN
K16141	-	ko04918	ALB	0	0	1.26325	0.446769	3.233	0.0250462	DOWN
K16142	-	-	HP	0	0	0.675624	0.242385	2.96307	0.0250462	DOWN

## Sheet: Table S5b
Table S5b.Discriminative KO genes between DL and HC groups in jejunum.
KO	Enzyme	Pathway	Gene	Abundance in DL		Abundance in HC		LDA value	P value	DL vs. HC
				MEAN	SEM	MEAN	SEM
K14942	-	-	KHDRBS3, SLM2	0.771441	0.0751413	0.458387	0.17387	3.18414	0.0215403	UP
K03671	-	ko04621;ko05132;ko05418	trxA	1.16203	0.105319	1.18915	0.0866376	3.10688	0.0321246	UP
K00940	2.7.4.6	ko00230;ko00240;ko00983;ko01100;ko01110;ko04016	ndk, NME	0.7805	0.119379	0.404186	0.110893	3.19357	0.00266342	UP
K02932	-	ko03010	RP-L5e, RPL5	0.798058	0.0911093	0.66526	0.134901	3.09646	0.022271	UP
K02937	-	ko03010	RP-L7e, RPL7	0.53288	0.121495	0.0681602	0.0681602	3.14543	0.0198309	UP
K21890	-	-	GHITM, DERP2, TMBIM5	0.416385	0.143501	0.120728	0.120728	3.12209	0.0342201	UP
K02901	-	ko03010	RP-L27e, RPL27	0.804156	0.121396	0.573832	0.125849	3.08232	0.010128	UP
K10582	2.3.2.23	ko04120	UBE2Q	1.01118	0.0890041	0.855767	0.127218	3.22114	0.00664189	UP
K01939	6.3.4.4	ko00230;ko00250;ko01100	purA, ADSS	0.868665	0.0870693	0.461529	0.139441	3.20668	0.00266342	UP
K19759	-	-	DNAAF5	0.77493	0.181237	0.631481	0.137363	3.11593	0.0380533	UP
K03231	-	ko03013;ko05134;ko05140	EEF1A	1.07671	0.0872042	0.998472	0.105738	3.15906	0.0321246	UP
K03233	-	ko05134	EEF1G	0.654946	0.0861277	0.548182	0.149221	3.06367	0.0452038	UP
K06097	-	ko04530	TJP3, ZO3	0.724636	0.0960726	0.499936	0.12243	3.13078	0.0321246	UP
K19951	-	-	TBC1D8_9	0.917861	0.110608	0.654442	0.14049	3.19917	0.0455003	UP
K17398	2.1.1.37	ko00270;ko01100;ko05206	DNMT3A	0.850961	0.051068	0.668457	0.192267	3.17074	0.0318884	UP
K08672	3.4.21.-	-	PCSK6	0.843036	0.0905006	0.729395	0.0761633	3.13276	0.022271	UP
K00009	1.1.1.17	ko00051;ko01100	mtlD	0.275535	0.127584	0	0	2.85985	0.04249	UP
K16581	-	-	TPGS1	1.2127	0.0836926	0.988383	0.192292	3.3291	0.010128	UP
K16582	6.-.-.-	-	TTLL6_13	1.00607	0.0666219	0.794413	0.0708074	3.20857	0.0321246	UP
K10098	-	-	CALR3	0.336865	0.158064	0	0	3.086	0.04249	UP
K10404	-	-	KIF26	0.977787	0.0618406	0.875023	0.0895905	3.16531	0.010128	UP
K20042	-	-	FCHO	0.639017	0.153814	0.14877	0.14877	3.16644	0.00828729	UP
K09287	-	-	RAV	0	0	0.456754	0.16486	2.8431	0.0362762	DOWN
K00218	1.3.1.33	ko00860;ko01100;ko01110	por	0	0	0.384944	0.153613	2.76476	0.0362762	DOWN
K01583	4.1.1.19	ko00330;ko01100	E4.1.1.19	0	0	0.723507	0.260858	3.02893	0.0362762	DOWN
K08486	-	ko04130;ko04721	STX1B_2_3	0	0	0.367719	0.133345	2.74897	0.0362762	DOWN
K03527	1.17.7.4	ko00900;ko01100;ko01110	ispH, lytB	0	0	0.634826	0.164946	3.02012	0.0145563	DOWN
K03294	-	-	TC.APA	0	0	0.566893	0.20732	2.92409	0.0362762	DOWN
K05933	1.14.17.4	ko00270;ko01100;ko01110	E1.14.17.4	0	0	0.908932	0.32974	3.12195	0.0362762	DOWN
K04078	-	-	groES, HSPE1	0	0	0.504039	0.201435	2.87736	0.0362762	DOWN
K04077	-	ko03018;ko04212;ko04940;ko05134;ko05152	groEL, HSPD1	0	0	0.662868	0.239834	2.99053	0.0362762	DOWN
K04524	-	ko04979;ko05010	APOE	0.14085	0.14085	1.26049	0.338718	3.14287	0.0425028	DOWN
K01648	2.3.3.8	ko00020;ko00720;ko01100;ko01110;ko01120	ACLY	0	0	0.640689	0.235395	2.97252	0.0362762	DOWN
K01641	2.3.3.10	ko00072;ko00280;ko00650;ko00900;ko01100;ko01110;ko03320	E2.3.3.10	0	0	0.503113	0.192395	2.8736	0.0362762	DOWN
K07425	1.14.14.80	ko00071;ko00590;ko00830;ko01100;ko03320;ko04270;ko04750	CYP4A	0	0	0.336026	0.123637	2.77967	0.0362762	DOWN
K20667	1.14.14.126	-	CYP716A	0	0	0.96922	0.350236	3.15004	0.0362762	DOWN
K08757	-	ko03320;ko04975;ko04977;ko04979;ko05143	APOA1	0	0	0.6847	0.24743	3.01059	0.0362762	DOWN
K08759	-	ko03320;ko04979	APOC3	0	0	0.487012	0.195285	2.88	0.0362762	DOWN
K08758	-	ko03320;ko04979	APOA2	0	0	0.974456	0.344801	3.1585	0.0362762	DOWN
K02693	-	ko00195;ko01100	psaE	0	0	0.453104	0.174176	2.84618	0.0362762	DOWN
K18977	-	-	HPX	0	0	0.620664	0.224336	2.97051	0.0362762	DOWN
K20659	5.4.99.41	ko00909;ko01110	LUS	0	0	0.505672	0.196372	2.88156	0.0362762	DOWN
K06689	2.3.2.23	ko04013;ko04120;ko04141;ko04624;ko05131	UBE2D, UBC4, UBC5	0	0	0.456754	0.179498	2.83498	0.0362762	DOWN
K06207	-	-	typA, bipA	0	0	0.356902	0.135083	2.77505	0.0362762	DOWN
K01803	5.3.1.1	ko00010;ko00051;ko00562;ko00710;ko01100;ko01110;ko01120;ko01200;ko01230	TPI, tpiA	0	0	0.356902	0.135083	2.74302	0.0362762	DOWN
K14488	-	ko04075	SAUR	0	0	0.437512	0.167259	2.8216	0.0362762	DOWN
K02866	-	ko03010	RP-L10e, RPL10	0	0	0.456754	0.16486	2.83632	0.0362762	DOWN
K03403	6.6.1.1	ko00860;ko01100;ko01110	chlH, bchH	0	0	0.507158	0.196585	2.87516	0.0362762	DOWN
K13448	-	ko04626	CML	0	0	0.649568	0.238517	2.98209	0.0362762	DOWN
K17278	-	-	PGRMC1_2	0	0	0.40947	0.152044	2.78702	0.0362762	DOWN
K00789	2.5.1.6	ko00270;ko01100;ko01110;ko01230	metK	0	0	0.482238	0.187275	2.85116	0.0362762	DOWN
K14272	2.6.1.2;2.6.1.4;2.6.1.44	ko00220;ko00250;ko00260;ko00630;ko00710;ko01100;ko01110;ko01120;ko01200;ko01210;ko01230	GGAT	0	0	0.47763	0.185312	2.86044	0.0362762	DOWN
K08235	2.4.1.207	-	E2.4.1.207	0	0	0.487012	0.20779	2.86284	0.0362762	DOWN
K00430	1.11.1.7	ko00940;ko01100;ko01110	E1.11.1.7	0	0	0.496794	0.191459	2.87721	0.0362762	DOWN
K13051	3.4.19.5;3.5.1.1	ko00250;ko00460;ko01100;ko01110	ASRGL1, iaaA	0	0	0.626175	0.221598	2.97285	0.0362762	DOWN
K01783	5.1.3.1	ko00030;ko00040;ko00710;ko01100;ko01110;ko01120;ko01200;ko01230	rpe, RPE	0	0	0.582091	0.170269	2.97096	0.0145563	DOWN
K17285	1.8.3.4	ko00920;ko01100	SELENBP1	0	0	0.664555	0.244766	2.98702	0.0362762	DOWN
K17284	-	ko03320	PLIN2, ADRP	0	0	0.404186	0.110893	2.84673	0.0145563	DOWN
K10960	1.3.1.83;1.3.1.111	ko00860;ko00900;ko01100;ko01110	chlP, bchP	0	0	0.500444	0.18288	2.88207	0.0362762	DOWN
K09873	-	-	TIP	0	0	0.712125	0.25329	3.02286	0.0362762	DOWN
K07424	1.14.14.1	ko00140;ko00591;ko00830;ko01100;ko05204	CYP3A	0	0	0.427001	0.166856	2.80833	0.0362762	DOWN
K15283	-	-	SLC35E1	0	0	0.583127	0.221466	2.93685	0.0362762	DOWN
K00021	1.1.1.34	ko00900;ko01100;ko01110;ko04152;ko04976	HMGCR	0	0	0.658001	0.236954	2.98956	0.0362762	DOWN
K01611	4.1.1.50	ko00270;ko00330;ko01100	speD, AMD1	0	0	0.493222	0.191033	2.8789	0.0362762	DOWN
K04565	1.15.1.1	ko04146;ko04213;ko05014;ko05016;ko05020	SOD1	0	0	0.445937	0.167231	2.84516	0.0362762	DOWN
K13424	-	ko04016;ko04626	WRKY33	0	0	0.745826	0.266468	3.04084	0.0362762	DOWN
K13951	1.1.1.1	ko00010;ko00071;ko00350;ko00830;ko00980;ko00982;ko01100;ko01110;ko05204	ADH1_7	0	0	0.745417	0.150455	3.08715	0.00518295	DOWN
K10956	-	ko03060;ko04141;ko04145;ko05110	SEC61A	0	0	0.494091	0.195856	2.85854	0.0362762	DOWN
K23050	1.3.1.-	-	PCBER1	0	0	0.384944	0.153613	2.75586	0.0362762	DOWN
K13412	2.7.11.1	ko04626;ko05145	CPK	0	0	0.372494	0.14501	2.76299	0.0362762	DOWN
K22048	-	-	MSL4S	0	0	0.556607	0.214914	2.91413	0.0362762	DOWN
K03696	-	-	clpC	0	0	0.660122	0.192537	3.01191	0.0145563	DOWN
K08678	4.1.1.35	ko00520;ko01100	UXS1, uxs	0	0	0.539581	0.213932	2.90654	0.0362762	DOWN
K00465	1.13.11.-	-	CCD1	0	0	0.611169	0.228653	2.95892	0.0362762	DOWN
K01738	2.5.1.47	ko00270;ko00920;ko01100;ko01110;ko01120;ko01200;ko01230	cysK	0	0	0.458387	0.17387	2.84484	0.0362762	DOWN
K09503	-	ko04141	DNAJA2	0	0	0.773107	0.279254	3.05421	0.0362762	DOWN
K18857	1.1.1.1	ko00010;ko00071;ko00350;ko00592;ko01100;ko01110;ko01120	ADH1	0	0	0.604412	0.21802	2.95115	0.0362762	DOWN
K18635	-	-	SPR1	0	0	0.431775	0.17605	2.80524	0.0362762	DOWN
K17893	1.10.3.11	-	AOX1, AOX2	0	0	0.469204	0.17146	2.85521	0.0362762	DOWN
K00453	1.13.11.11	ko00380;ko01100	TDO2, kynA	0	0	0.304333	0.111607	2.72708	0.0362762	DOWN
K03905	-	ko04610;ko04611;ko05150	FGG	0	0	0.631481	0.186411	3.01761	0.0145563	DOWN
K03904	-	ko04610;ko04611	FGB	0	0	0.573832	0.214194	2.9372	0.0362762	DOWN
K18732	-	-	SARNP, CIP29, THO1	0	0	0.367719	0.133345	2.74897	0.0362762	DOWN
K08901	-	ko00195	psbQ	0	0	0.467572	0.177181	2.85573	0.0362762	DOWN
K00660	2.3.1.74	ko00941;ko01100;ko01110;ko04712	CHS	0	0	0.566665	0.242085	2.91153	0.0362762	DOWN
K06995	-	-	K06995	0	0	0.336026	0.123637	2.70895	0.0362762	DOWN
K00284	1.4.7.1	ko00630;ko00910;ko01120	GLU, gltS	0	0	0.493222	0.191033	2.86469	0.0362762	DOWN
K14190	2.7.7.69	ko00053;ko01100;ko01110	VTC2_5	0	0	0.425062	0.160077	2.80729	0.0362762	DOWN
K13379	2.4.1.-;5.4.99.30	ko00520;ko01100	RGP, UTM	0	0	0.518122	0.188515	2.88541	0.0362762	DOWN
K03809	1.6.5.2	ko00130;ko01100;ko01110	wrbA	0	0	0.637217	0.124374	3.0481	0.00518295	DOWN
K03627	-	-	MBF1	0	0	0.493222	0.098857	2.93701	0.00518295	DOWN
K08914	-	ko00196;ko01100	LHCB3	0	0	0.532191	0.212583	2.89375	0.0362762	DOWN
K08913	-	ko00196;ko01100	LHCB2	0	0	0.817865	0.292326	3.07955	0.0362762	DOWN
K12130	-	ko04712	PRR5	0	0	0.698715	0.248333	3.01512	0.0362762	DOWN
K12133	-	ko04712	LHY	0	0	0.563884	0.213575	2.92221	0.0362762	DOWN
K06617	2.4.1.82	ko00052;ko01100	E2.4.1.82	0	0	0.526547	0.219368	2.8873	0.0362762	DOWN
K21889	-	ko05130	TMBIM6, BI1, TEGT	0	0	0.539394	0.210242	2.91495	0.0362762	DOWN
K15743	3.1.1.1	-	CES3_5	0	0	0.567623	0.210638	2.94553	0.0362762	DOWN
K00549	2.1.1.14	ko00270;ko00450;ko01100;ko01110;ko01230	metE	0	0	0.440654	0.167484	2.82629	0.0362762	DOWN
K20547	3.2.1.14	ko00520;ko01100;ko04016	CHIB	0	0	0.486429	0.186096	2.86931	0.0362762	DOWN
K13348	-	ko04146	MPV17	0	0	0.456754	0.179498	2.83498	0.0362762	DOWN
K12124	-	ko04712	GI	0	0	0.372494	0.14501	2.76842	0.0362762	DOWN
K00600	2.1.2.1	ko00260;ko00460;ko00630;ko00670;ko00680;ko01100;ko01110;ko01120;ko01200;ko01230;ko01523	glyA, SHMT	0	0	0.751923	0.270534	3.05328	0.0362762	DOWN
K05894	1.3.1.42	ko00592;ko01100;ko01110	OPR	0	0	0.667642	0.243793	2.99251	0.0362762	DOWN
K00699	2.4.1.17	ko00040;ko00053;ko00140;ko00830;ko00860;ko00980;ko00982;ko00983;ko01100;ko01110;ko05204	UGT	0	0	0.408961	0.124443	2.8503	0.0145563	DOWN
K11860	3.4.19.12	-	OTUD7A_B	0.0795202	0.0795202	0.563321	0.127205	2.83426	0.0293445	DOWN
K01761	4.4.1.11	ko00270;ko00450;ko01100	E4.4.1.11	0	0	0.437512	0.167259	2.82525	0.0362762	DOWN
K02701	-	ko00195	psaN	0	0	0.40947	0.152044	2.81868	0.0362762	DOWN
K23589	-	-	PZP	0	0	0.546294	0.214101	2.92545	0.0362762	DOWN
K12258	-	-	GC	0	0	0.77731	0.227082	3.08977	0.0145563	DOWN
K00626	2.3.1.9	ko00071;ko00072;ko00280;ko00310;ko00362;ko00380;ko00620;ko00630;ko00640;ko00650;ko00720;ko00900;ko01100;ko01110;ko01120;ko01200;ko01212;ko02020	E2.3.1.9, atoB	0	0	0.444226	0.182529	2.82094	0.0362762	DOWN
K23620	-	-	AMBP	0	0	0.536912	0.192843	2.91052	0.0362762	DOWN
K02437	-	ko00260;ko00630;ko01100;ko01110;ko01200	gcvH, GCSH	0	0	0.493222	0.17735	2.87014	0.0362762	DOWN
K08760	-	ko04975;ko04977;ko04979	APOA4	0	0	0.662208	0.237127	2.9949	0.0362762	DOWN
K20731	-	ko04918	TTR	0	0	0.600352	0.220423	2.94937	0.0362762	DOWN
K01115	3.1.4.4	ko00564;ko00565;ko01100;ko01110;ko04014;ko04024;ko04071;ko04072;ko04144;ko04666;ko04724;ko04912;ko04928;ko05200;ko05212;ko05231	PLD1_2	0	0	0.554589	0.197652	2.92019	0.0362762	DOWN
K01315	3.4.21.7	ko04080;ko04610;ko05150;ko05164	PLG	0	0	0.581597	0.210186	2.93933	0.0362762	DOWN
K07936	-	ko03008;ko03013;ko05166	RAN	0	0	0.517088	0.192681	2.88855	0.0362762	DOWN
K16141	-	ko04918	ALB	0	0	1.27781	0.451831	3.27343	0.0362762	DOWN
K16142	-	-	HP	0	0	0.660575	0.23454	3.00012	0.0362762	DOWN
K10752	-	ko04218	RBBP4, HAT2, CAF1, MIS16	0	0	0.405819	0.16192	2.7894	0.0362762	DOWN

## Sheet: Table S5c
Table S5c.Discriminative KO genes between DL and HC groups in ileum.
KO	Enzyme	Pathway	Gene	Abundance in DL		Abundance in HC		LDA value	P value	DL vs. HC
				MEAN	SEM	MEAN	SEM
K00506	1.14.18.-	ko00350;ko01100;ko04916	TYRP1	0.275535	0.127584	0	0	2.9945	0.04249	UP
K16684	-	ko04390;ko04391;ko04392;ko04530	NF2	0.569855	0.123707	0.0681602	0.0681602	3.17538	0.00828729	UP
K06822	-	-	PLXND	1.19623	0.056196	1.23132	0.0610661	3.20387	0.0321246	UP
K02937	-	ko03010	RP-L7e, RPL7	0.556641	0.0795202	0.0681602	0.0681602	3.20464	0.001602	UP
K04523	-	ko04141	UBQLN, DSK2	0.5455	0.114958	0.316783	0.161705	3.06793	0.0187119	UP
K18259	-	-	AMN	1.07782	0.0619422	0.938407	0.131055	3.24188	0.0026998	UP
K19520	-	ko05219	UPK3A, UPIII	0.6124	0.138964	0.304333	0.111607	3.1582	0.0356864	UP
K10351	-	ko04260;ko04261;ko04371;ko04510;ko04530;ko04670;ko04810;ko05131;ko05410;ko05414	MYL2	0.416385	0.143501	0.0681602	0.0681602	3.12479	0.0342201	UP
K00419	-	ko00190;ko01100;ko04260;ko04714;ko04932;ko05010;ko05012;ko05016	QCR9, UCRC	0.477715	0.16076	0.0681602	0.0681602	3.20122	0.0342201	UP
K01011	2.8.1.1;2.8.1.2	ko00270;ko00920;ko01100;ko01120;ko04122	TST, MPST, sseA	1.13941	0.0832286	1.19079	0.049998	3.19992	0.0151584	UP
K18757	-	-	LARP1	0.355056	0.11763	0.0681602	0.0681602	3.02432	0.0342201	UP
K19988	-	-	EXOC3L2	0.719066	0.0739475	0.722456	0.14988	3.03033	0.0321246	UP
K02267	-	ko00190;ko01100;ko04260;ko04714;ko04932;ko05010;ko05012;ko05016	COX6B	0.39203	0.13042	0.0681602	0.0681602	3.08336	0.0342201	UP
K11994	3.1.21.1	-	DNASE1	0.449101	0.165146	0	0	3.17164	0.0145743	UP
K20775	-	ko03440	UIMC1, RAP80	0.528621	0.138966	0.199706	0.128909	3.06033	0.013162	UP
K01810	5.3.1.9	ko00010;ko00030;ko00500;ko00520;ko01100;ko01110;ko01120;ko01200	GPI, pgi	0.275535	0.127584	0	0	3.01975	0.04249	UP
K02894	-	ko03010	RP-L23e, RPL23	0.738633	0.173619	0.188888	0.128367	3.2712	0.0198543	UP
K17731	-	-	CYP4F22	0.581589	0.137645	0.288741	0.141992	3.18033	0.0187119	UP
K03232	-	-	EEF1B	0.336865	0.158064	0	0	3.11042	0.04249	UP
K04608	-	ko04072;ko04080;ko04724	GRM6	0.798058	0.0911093	0.796046	0.0887793	3.09912	0.022271	UP
K01896	6.2.1.2	ko00650;ko01100	ACSM	0.416385	0.143501	0.0681602	0.0681602	3.14026	0.0342201	UP
K05214	-	ko04024;ko04080;ko04724;ko05017;ko05030;ko05031;ko05033;ko05034	GRIN3B	0.790225	0.0947987	0.874571	0.0774671	2.90954	0.0455003	UP
K13953	1.1.1.1	ko00010;ko00071;ko00350;ko00625;ko00626;ko00830;ko00980;ko00982;ko01100;ko01110;ko01120;ko01220	adhP	0.994073	0.10503	0.267866	0.180573	3.41229	0.0124836	UP
K19951	-	-	TBC1D8_9	0.632496	0.159609	0.467572	0.124549	3.1076	0.031183	UP
K07595	-	ko04930;ko04950	MAFA	0.67373	0.0676555	0.526547	0.156403	3.12913	0.0318884	UP
K08672	3.4.21.-	-	PCSK6	0.682091	0.171364	0.304333	0.111607	3.23847	0.0247461	UP
K19495	-	-	JAZF1	0.7308	0.15358	0.356902	0.135083	3.11526	0.0247461	UP
K02984	-	ko03010	RP-S3Ae, RPS3A	0.575426	0.139276	0.404186	0.110893	3.1395	0.031183	UP
K03349	-	ko04110;ko04111;ko04113;ko04114;ko04120;ko04914;ko05166	APC2	1.13864	0.0725709	1.09971	0.103297	3.23339	0.0151584	UP
K15009	-	ko04724	SHANK	0.881745	0.105165	0.676827	0.107598	3.20155	0.0151584	UP
K05749	-	ko03013;ko04810;ko05130;ko05132	CYFIP	0.795795	0.0743866	0.6264	0.130026	3.08831	0.0455003	UP
K16580	-	-	SLAIN1_2	0.514096	0.0369748	0.582257	0.124282	2.87322	0.0321246	UP
K16582	6.-.-.-	-	TTLL6_13	0.691921	0.0784544	0.484796	0.191405	3.14907	0.00634644	UP
K02997	-	ko03010	RP-S9e, RPS9	0.37941	0.133343	0	0	3.11659	0.0145743	UP
K03961	-	ko00190;ko01100;ko04714;ko04723;ko04932;ko05010;ko05012;ko05016	NDUFB5	0.238561	0.106688	0	0	2.91376	0.04249	UP
K00134	1.2.1.12	ko00010;ko00710;ko01100;ko01110;ko01120;ko01200;ko01230;ko04066;ko05010;ko05130;ko05132	GAPDH, gapA	1.15719	0.0737075	1.16198	0.0833576	3.2134	0.0026998	UP
K18273	-	-	TECTA	1.16878	0.0988247	0.948542	0.161299	3.27152	0.00427473	UP
K04257	-	ko04740	OLFR	1.6173	0.0212651	1.56556	0.0373471	3.36931	0.0321246	UP
K02975	-	ko03010	RP-S25e, RPS25	0.698084	0.0735956	0.258988	0.173199	3.24395	0.0396556	UP
K20127	-	ko05130	BAIAP2L1, IRTKS	0.799962	0.1658	0.676827	0.149725	3.19344	0.0380533	UP
K10404	-	-	KIF26	0.771441	0.112707	0.632533	0.143088	3.12526	0.0151584	UP
K09398	-	-	FOXE	0.661995	0.0369748	0.493222	0.098857	3.08911	0.00664189	UP
K05863	-	ko04020;ko04022;ko04217;ko04218;ko05010;ko05012;ko05016;ko05164;ko05166	SLC25A4S, ANT	0.748991	0.097842	0.676827	0.0808506	3.04619	0.0151584	UP
K21988	-	-	TMC	0.822412	0.0890436	0.919562	0.109996	2.93693	0.0151584	UP
K02128	-	ko00190;ko01100;ko04714;ko05010;ko05012;ko05016	ATPeF0C, ATP5G, ATP9	0.630591	0.0784773	0.168013	0.11112	3.20399	0.0124836	UP
K02126	-	ko00190;ko01100;ko04714;ko05010;ko05012;ko05016	ATPeF0A, MTATP6, ATP6	0.87165	0.0474579	0.637217	0.124374	3.22527	0.010128	UP
K00627	2.3.1.12	ko00010;ko00020;ko00620;ko01100;ko01110;ko01120;ko01200	DLAT, aceF, pdhC	0.318081	0.100586	0	0	3.06689	0.0145743	UP
K10416	-	ko04145;ko04962;ko05132	DYNC1LI, DNCLI	0.65128	0.151007	0.372494	0.100933	3.08221	0.031183	UP
K02993	-	ko03010	RP-S7e, RPS7	0.318081	0.100586	0.0681602	0.0681602	3.02086	0.0342201	UP
K17493	-	-	CAMSAP	0.70098	0.122672	0.288741	0.141992	3.21425	0.00234951	UP
K06236	-	ko04151;ko04510;ko04512;ko04611;ko04926;ko04933;ko04974;ko05146;ko05165;ko05205	COL1A	1.25117	0.141939	1.38278	0.111018	3.20653	0.022271	UP
K00218	1.3.1.33	ko00860;ko01100;ko01110	por	0	0	0.404186	0.110893	2.79806	0.0145563	DOWN
K19269	3.1.3.18;3.1.3.48	ko00630;ko01100;ko01110;ko01200	PGP, PGLP	0	0	0.537365	0.152918	2.92571	0.0145563	DOWN
K01583	4.1.1.19	ko00330;ko01100	E4.1.1.19	0	0	0.896987	0.234581	3.12276	0.0145563	DOWN
K03984	-	ko04610	SERPINA1, AAT	0.0795202	0.0795202	1.15295	0.298942	3.12892	0.0296879	DOWN
K02109	-	ko00190;ko00195;ko01100	ATPF0B, atpF	0	0	0.304333	0.111607	2.64647	0.0362762	DOWN
K08486	-	ko04130;ko04721	STX1B_2_3	0	0	0.304333	0.111607	2.71471	0.0362762	DOWN
K03527	1.17.7.4	ko00900;ko01100;ko01110	ispH, lytB	0	0	0.675318	0.143119	3.01265	0.00518295	DOWN
K03294	-	-	TC.APA	0	0	0.541015	0.141856	2.91947	0.0145563	DOWN
K03898	-	ko04022;ko04071;ko04080;ko04610;ko04750;ko04810;ko05142;ko05143;ko05200	KNG, BK	0.15904	0.100586	0.904061	0.184783	2.99864	0.0187119	DOWN
K05933	1.14.17.4	ko00270;ko01100;ko01110	E1.14.17.4	0	0	1.05323	0.273014	3.19252	0.0145563	DOWN
K04078	-	-	groES, HSPE1	0	0	0.372494	0.14501	2.72203	0.0362762	DOWN
K04077	-	ko03018;ko04212;ko04940;ko05134;ko05152	groEL, HSPD1	0	0	0.949555	0.179093	3.16272	0.00518295	DOWN
K01648	2.3.3.8	ko00020;ko00720;ko01100;ko01110;ko01120	ACLY	0	0	0.617522	0.176747	2.98591	0.0145563	DOWN
K01641	2.3.3.10	ko00072;ko00280;ko00650;ko00900;ko01100;ko01110;ko03320	E2.3.3.10	0	0	0.542139	0.16236	2.91517	0.0145563	DOWN
K07425	1.14.14.80	ko00071;ko00590;ko00830;ko01100;ko03320;ko04270;ko04750	CYP4A	0	0	0.453104	0.174176	2.79816	0.0362762	DOWN
K13464	-	ko04075	JAZ	0	0	0.393369	0.154063	2.82702	0.0362762	DOWN
K20667	1.14.14.126	-	CYP716A	0	0	1.1218	0.290068	3.22508	0.0145563	DOWN
K12197	-	ko04144;ko04217	CHMP1, VPS46, DID2	0	0	0.552957	0.158829	2.9003	0.0145563	DOWN
K08750	-	ko03320;ko04975	FABP1, L-FABP	0	0	0.554589	0.168006	2.9338	0.0145563	DOWN
K08757	-	ko03320;ko04975;ko04977;ko04979;ko05143	APOA1	0	0	0.89152	0.232835	3.12893	0.0145563	DOWN
K08759	-	ko03320;ko04979	APOC3	0	0	0.720517	0.190575	3.02997	0.0145563	DOWN
K08758	-	ko03320;ko04979	APOA2	0	0	1.27282	0.329665	3.27526	0.0145563	DOWN
K09025	-	ko03320	APOA5	0	0	0.356902	0.135083	2.7339	0.0362762	DOWN
K02694	-	ko00195;ko01100	psaF	0	0	0.356902	0.135083	2.72209	0.0362762	DOWN
K00830	2.6.1.44;2.6.1.45;2.6.1.51	ko00250;ko00260;ko00630;ko00680;ko01100;ko01110;ko01120;ko01200;ko04146	AGXT	0	0	0.838569	0.220097	3.09991	0.0145563	DOWN
K18977	-	-	HPX	0	0	0.701727	0.189258	3.0335	0.0145563	DOWN
K03094	-	ko04110;ko04111;ko04114;ko04120;ko04141;ko04310;ko04341;ko04350;ko04710;ko05131;ko05132;ko05170;ko05200	SKP1, CBF3D	0	0	0.384944	0.153613	2.71659	0.0362762	DOWN
K20659	5.4.99.41	ko00909;ko01110	LUS	0	0	0.495161	0.196637	2.85979	0.0362762	DOWN
K07088	-	-	K07088	0	0	0.367719	0.133345	2.82212	0.0362762	DOWN
K01335	3.4.21.47	ko04610;ko05150	CFB	0	0	0.304333	0.111607	2.70438	0.0362762	DOWN
K14462	-	ko04975;ko04977;ko04979	APOB	0	0	0.788677	0.209273	3.06471	0.0145563	DOWN
K14484	-	ko04075	IAA	0	0	0.516489	0.147236	2.91422	0.0145563	DOWN
K14488	-	ko04075	SAUR	0	0	0.493222	0.143572	2.87977	0.0145563	DOWN
K02698	-	ko00195	psaK	0	0	0.552504	0.197568	2.88133	0.0362762	DOWN
K02867	-	ko03010	RP-L11, MRPL11, rplK	0	0	0.356902	0.135083	2.80435	0.0362762	DOWN
K02866	-	ko03010	RP-L10e, RPL10	0	0	0.367719	0.133345	2.69951	0.0362762	DOWN
K05665	7.6.2.3	ko01523;ko02010;ko04071;ko04977;ko05206	ABCC1	0	0	0.304333	0.111607	2.73019	0.0362762	DOWN
K03403	6.6.1.1	ko00860;ko01100;ko01110	chlH, bchH	0	0	0.556607	0.148145	2.91662	0.0145563	DOWN
K17278	-	-	PGRMC1_2	0	0	0.571273	0.17387	2.9051	0.0145563	DOWN
K14272	2.6.1.2;2.6.1.4;2.6.1.44	ko00220;ko00250;ko00260;ko00630;ko00710;ko01100;ko01110;ko01120;ko01200;ko01210;ko01230	GGAT	0	0	0.735183	0.196879	3.0385	0.0145563	DOWN
K01673	4.2.1.1	ko00910;ko01100	cynT, can	0.0795202	0.0795202	1.15895	0.299714	3.18932	0.0296879	DOWN
K00430	1.11.1.7	ko00940;ko01100;ko01110	E1.11.1.7	0	0	0.641992	0.170666	2.97646	0.0145563	DOWN
K02896	-	ko03010	RP-L24e, RPL24	0	0	0.272641	0.096393	2.65687	0.0362762	DOWN
K13051	3.4.19.5;3.5.1.1	ko00250;ko00460;ko01100;ko01110	ASRGL1, iaaA	0	0	0.679473	0.199442	3.02516	0.0145563	DOWN
K01783	5.1.3.1	ko00030;ko00040;ko00710;ko01100;ko01110;ko01120;ko01200;ko01230	rpe, RPE	0	0	0.629542	0.166206	2.96841	0.0145563	DOWN
K17285	1.8.3.4	ko00920;ko01100	SELENBP1	0	0	0.728469	0.197767	3.03819	0.0145563	DOWN
K13433	-	ko04626	PTI5	0	0	0.304333	0.111607	2.63577	0.0362762	DOWN
K10960	1.3.1.83;1.3.1.111	ko00860;ko00900;ko01100;ko01110	chlP, bchP	0	0	0.540507	0.152822	2.9078	0.0145563	DOWN
K09873	-	-	TIP	0	0	0.636765	0.171138	2.97308	0.0145563	DOWN
K07133	-	-	K07133	0	0	0.421411	0.169541	2.76179	0.0362762	DOWN
K07424	1.14.14.1	ko00140;ko00591;ko00830;ko01100;ko05204	CYP3A	0	0	0.692849	0.198832	3.03793	0.0145563	DOWN
K03234	-	ko04152;ko04921	EEF2	0	0	0.404186	0.110893	2.80887	0.0145563	DOWN
K15283	-	-	SLC35E1	0	0	0.584196	0.168526	2.93113	0.0145563	DOWN
K00021	1.1.1.34	ko00900;ko01100;ko01110;ko04152;ko04976	HMGCR	0	0	0.847342	0.221599	3.10635	0.0145563	DOWN
K01611	4.1.1.50	ko00270;ko00330;ko01100	speD, AMD1	0	0	0.367719	0.133345	2.70162	0.0362762	DOWN
K04565	1.15.1.1	ko04146;ko04213;ko05014;ko05016;ko05020	SOD1	0.0795202	0.0795202	0.677336	0.0572929	2.97899	0.0275054	DOWN
K13424	-	ko04016;ko04626	WRKY33	0	0	0.810061	0.229299	3.06632	0.0145563	DOWN
K07304	1.8.4.11	-	msrA	0	0	0.572199	0.153913	2.94369	0.0145563	DOWN
K13951	1.1.1.1	ko00010;ko00071;ko00350;ko00830;ko00980;ko00982;ko01100;ko01110;ko05204	ADH1_7	0.0795202	0.0795202	0.785026	0.15204	3.01969	0.0198543	DOWN
K10956	-	ko03060;ko04141;ko04145;ko05110	SEC61A	0	0	0.745417	0.196258	3.0475	0.0145563	DOWN
K23050	1.3.1.-	-	PCBER1	0	0	0.304333	0.111607	2.69351	0.0362762	DOWN
K13412	2.7.11.1	ko04626;ko05145	CPK	0	0	0.336026	0.123637	2.67527	0.0362762	DOWN
K22048	-	-	MSL4S	0	0	0.605525	0.163282	2.96364	0.0145563	DOWN
K03696	-	-	clpC	0	0	0.769887	0.156592	3.07745	0.00518295	DOWN
K12160	-	ko03013;ko05418	SUMO, SMT3	0	0	0.367719	0.133345	2.72931	0.0362762	DOWN
K08678	4.1.1.35	ko00520;ko01100	UXS1, uxs	0	0	0.538851	0.198324	2.91714	0.0362762	DOWN
K00465	1.13.11.-	-	CCD1	0	0	0.416636	0.159923	2.75138	0.0362762	DOWN
K05765	-	ko04360;ko04666;ko04810;ko05133;ko05170	CFL	0	0	0.524915	0.146449	2.87777	0.0145563	DOWN
K09503	-	ko04141	DNAJA2	0	0	0.904513	0.238474	3.12692	0.0145563	DOWN
K18857	1.1.1.1	ko00010;ko00071;ko00350;ko00592;ko01100;ko01110;ko01120	ADH1	0	0	0.652357	0.188824	2.98668	0.0145563	DOWN
K08054	-	ko04141;ko04145;ko04612;ko04918;ko05166	CANX	0	0	0.484796	0.144066	2.8813	0.0145563	DOWN
K18635	-	-	SPR1	0	0	0.47763	0.171173	2.82101	0.0362762	DOWN
K17893	1.10.3.11	-	AOX1, AOX2	0	0	0.579422	0.15966	2.95643	0.0145563	DOWN
K00588	2.1.1.104	ko00940;ko00941;ko00945;ko01100;ko01110	E2.1.1.104	0	0	0.356902	0.135083	2.76315	0.0362762	DOWN
K08472	-	-	MLO	0	0	0.372494	0.100933	2.78656	0.0145563	DOWN
K00453	1.13.11.11	ko00380;ko01100	TDO2, kynA	0	0	0.425062	0.121591	2.80294	0.0145563	DOWN
K03905	-	ko04610;ko04611;ko05150	FGG	0	0	0.890086	0.180326	3.12711	0.00518295	DOWN
K03904	-	ko04610;ko04611	FGB	0	0	0.862497	0.223153	3.11149	0.0145563	DOWN
K23409	-	-	AHSG, FETUA	0.0795202	0.0795202	1.01185	0.274965	3.14277	0.0434948	DOWN
K23490	-	-	CYB5	0	0	0.47763	0.135867	2.83734	0.0145563	DOWN
K18732	-	-	SARNP, CIP29, THO1	0	0	0.356902	0.135083	2.79466	0.0362762	DOWN
K08909	-	ko00196;ko01100	LHCA3	0.0795202	0.0795202	0.669	0.196195	2.91928	0.0434948	DOWN
K08901	-	ko00195	psbQ	0	0	0.715742	0.20251	3.01407	0.0145563	DOWN
K00660	2.3.1.74	ko00941;ko01100;ko01110;ko04712	CHS	0	0	0.732967	0.193504	3.0378	0.0145563	DOWN
K06995	-	-	K06995	0	0	0.40947	0.152044	2.73768	0.0362762	DOWN
K00284	1.4.7.1	ko00630;ko00910;ko01120	GLU, gltS	0	0	0.577483	0.152883	2.94151	0.0145563	DOWN
K14190	2.7.7.69	ko00053;ko01100;ko01110	VTC2_5	0	0	0.416636	0.159923	2.77311	0.0362762	DOWN
K21843	-	-	TTC7	0	0	0.462038	0.164518	2.81635	0.0362762	DOWN
K14514	-	ko04016;ko04075	EIN3	0	0	0.493222	0.191033	2.87297	0.0362762	DOWN
K13379	2.4.1.-;5.4.99.30	ko00520;ko01100	RGP, UTM	0	0	0.704925	0.19664	3.03811	0.0145563	DOWN
K12823	3.6.4.13	ko03040;ko05202;ko05205	DDX5, DBP2	0	0	0.325209	0.125052	2.69712	0.0362762	DOWN
K03626	-	ko04928	EGD2, NACA	0	0	0.388594	0.143254	2.77628	0.0362762	DOWN
K08914	-	ko00196;ko01100	LHCB3	0	0	0.676766	0.199663	3.01454	0.0145563	DOWN
K08913	-	ko00196;ko01100	LHCB2	0	0	1.00348	0.268272	3.17416	0.0145563	DOWN
K12130	-	ko04712	PRR5	0	0	0.620004	0.22142	3.01808	0.0362762	DOWN
K12133	-	ko04712	LHY	0	0	0.680399	0.195557	2.98996	0.0145563	DOWN
K06617	2.4.1.82	ko00052;ko01100	E2.4.1.82	0	0	0.731028	0.196838	3.03855	0.0145563	DOWN
K21889	-	ko05130	TMBIM6, BI1, TEGT	0	0	0.710152	0.187262	3.02996	0.0145563	DOWN
K15743	3.1.1.1	-	CES3_5	0	0	0.818597	0.212891	3.08311	0.0145563	DOWN
K00549	2.1.1.14	ko00270;ko00450;ko01100;ko01110;ko01230	metE	0	0	0.556607	0.148145	2.92968	0.0145563	DOWN
K02966	-	ko03010	RP-S19e, RPS19	0	0	0.393369	0.113557	2.77994	0.0145563	DOWN
K20547	3.2.1.14	ko00520;ko01100;ko04016	CHIB	0	0	0.524915	0.146449	2.8959	0.0145563	DOWN
K13348	-	ko04146	MPV17	0	0	0.607011	0.178145	2.93787	0.0145563	DOWN
K12124	-	ko04712	GI	0	0	0.484796	0.144066	2.8533	0.0145563	DOWN
K00600	2.1.2.1	ko00260;ko00460;ko00630;ko00670;ko00680;ko01100;ko01110;ko01120;ko01200;ko01230;ko01523	glyA, SHMT	0	0	0.856177	0.225731	3.11629	0.0145563	DOWN
K10256	1.14.19.6;1.14.19.22	ko01040;ko01100;ko01212	FAD2	0	0	0.367719	0.133345	2.78461	0.0362762	DOWN
K22419	1.3.1.3	-	VEP1	0	0	0.425062	0.160077	2.80465	0.0362762	DOWN
K05894	1.3.1.42	ko00592;ko01100;ko01110	OPR	0	0	0.759975	0.202361	3.04922	0.0145563	DOWN
K21734	1.14.19.29	-	SLD	0	0	0.514097	0.149935	2.88384	0.0145563	DOWN
K17305	-	ko04979	APOH, B2G1	0	0	0.586135	0.174685	2.9631	0.0145563	DOWN
K23978	3.1.1.112	-	IAH1	0	0	0.425062	0.160077	2.82345	0.0362762	DOWN
K00695	2.4.1.13	ko00500;ko01100;ko01110	E2.4.1.13	0	0	0.499936	0.191493	2.86038	0.0362762	DOWN
K02941	-	ko03010	RP-LP0, RPLP0	0	0	0.456754	0.127823	2.86762	0.0145563	DOWN
K02014	-	-	TC.FEV.OM	0	0	0.399013	0.184052	2.82938	0.0362762	DOWN
K01761	4.4.1.11	ko00270;ko00450;ko01100	E4.4.1.11	0	0	0.563321	0.179058	2.93647	0.0145563	DOWN
K02701	-	ko00195	psaN	0	0	0.524915	0.146449	2.92385	0.0145563	DOWN
K23589	-	-	PZP	0	0	0.645134	0.170258	2.99348	0.0145563	DOWN
K12258	-	-	GC	0	0	1.0055	0.207311	3.17255	0.00518295	DOWN
K00626	2.3.1.9	ko00071;ko00072;ko00280;ko00310;ko00362;ko00380;ko00620;ko00630;ko00640;ko00650;ko00720;ko00900;ko01100;ko01110;ko01120;ko01200;ko01212;ko02020	E2.3.1.9, atoB	0	0	0.592415	0.179057	2.9266	0.0145563	DOWN
K23620	-	-	AMBP	0	0	0.691815	0.19011	2.99669	0.0145563	DOWN
K08760	-	ko04975;ko04977;ko04979	APOA4	0	0	0.975836	0.254058	3.1643	0.0145563	DOWN
K01373	3.4.22.41	ko04142;ko04210;ko04626	CTSF	0	0	0.684592	0.199125	2.99322	0.0145563	DOWN
K20731	-	ko04918	TTR	0	0	0.859828	0.223308	3.10722	0.0145563	DOWN
K08770	-	ko03320	UBC	0	0	0.336026	0.123637	2.73717	0.0362762	DOWN
K01115	3.1.4.4	ko00564;ko00565;ko01100;ko01110;ko04014;ko04024;ko04071;ko04072;ko04144;ko04666;ko04724;ko04912;ko04928;ko05200;ko05212;ko05231	PLD1_2	0	0	0.603892	0.222825	2.90131	0.0362762	DOWN
K01315	3.4.21.7	ko04080;ko04610;ko05150;ko05164	PLG	0	0	0.505672	0.183089	2.83532	0.0362762	DOWN
K03061	-	ko03050;ko05169	PSMC2, RPT1	0	0	0.304333	0.111607	2.70438	0.0362762	DOWN
K16141	-	ko04918	ALB	0	0	1.65597	0.427878	3.38874	0.0145563	DOWN
K16142	-	-	HP	0	0	0.847375	0.235031	3.10469	0.0145563	DOWN
K10752	-	ko04218	RBBP4, HAT2, CAF1, MIS16	0	0	0.440654	0.131189	2.81556	0.0145563	DOWN

## Sheet: Table S5d
Table S5d.Discriminative KO genes between DL and HC groups in cecum.
KO	Enzyme	Pathway	Gene	Abundance in DL		Abundance in HC		LDA value	P value	DL vs. HC
				MEAN	SEM	MEAN	SEM
K04513	-	ko04011;ko04014;ko04015;ko04022;ko04024;ko04062;ko04071;ko04072;ko04144;ko04150;ko04270;ko04310;ko04350;ko04360;ko04361;ko04510;ko04520;ko04530;ko04611;ko04621;ko04625;ko04660;ko04670;ko04722;ko04810;ko04921;ko04928;ko04972;ko05100;ko05130;ko05131;ko05132;ko05133;ko05135;ko05152;ko05163;ko05200;ko05203;ko05205;ko05206;ko05210;ko05418	RHOA	0.356902	0.135083	0	0	2.65386	0.0250462	UP
K07604	-	ko04915;ko05150	KRT1	0.445937	0.130867	0.168013	0.11112	2.82054	0.0344351	UP
K00940	2.7.4.6	ko00230;ko00240;ko00983;ko01100;ko01110;ko04016	ndk, NME	0.978344	0.190309	0.720044	0.155029	2.71669	0.0476454	UP
K02934	-	ko03010	RP-L6e, RPL6	0.90098	0.0608436	0.425062	0.160077	2.84672	0.0466702	UP
K02937	-	ko03010	RP-L7e, RPL7	0.493222	0.098857	0	0	2.73226	0.00296288	UP
K17742	1.1.1.289	ko00051;ko01100	SOU1	0.828135	0.152607	0.269499	0.175274	2.93364	0.0237669	UP
K02901	-	ko03010	RP-L27e, RPL27	0.640359	0.0976468	0.236173	0.114788	2.8056	0.0330192	UP
K02873	-	ko03010	RP-L13e, RPL13	0.688153	0.0407522	0.304333	0.111607	2.85492	0.0175821	UP
K01802	5.2.1.8	-	E5.2.1.8	1.0634	0.184261	0.509322	0.139496	2.94378	0.0179598	UP
K22255	-	-	ATPIF1	0.461529	0.0927554	0.0681602	0.0681602	2.5547	0.016948	UP
K19988	-	-	EXOC3L2	1.1287	0.099335	0.909405	0.0862055	2.83621	0.0476454	UP
K02894	-	ko03010	RP-L23e, RPL23	0.921274	0.107321	0.13632	0.13632	2.97922	0.0027685	UP
K17608	-	ko04013	STRN1_3_4	0.757437	0.112735	0.440654	0.0798141	2.70324	0.0253473	UP
K11964	2.3.2.27	-	PELI	0.661235	0.0730623	0.395308	0.161159	2.74851	0.0247064	UP
K00790	2.5.1.7	ko00520;ko00550;ko01100	murA	1.01463	0.264014	1.03207	0.239525	2.61856	0.0253473	UP
K13953	1.1.1.1	ko00010;ko00071;ko00350;ko00625;ko00626;ko00830;ko00980;ko00982;ko01100;ko01110;ko01120;ko01220	adhP	1.43361	0.150013	0.786078	0.215287	2.97818	0.0474012	UP
K11703	2.4.1.50	ko00310;ko00514;ko01100	GLT25D	0.6103	0.136708	0.13632	0.0879944	2.85579	0.0333467	UP
K01990	-	-	ABC-2.A	1.21881	0.27069	1.27572	0.179021	2.67226	0.0476454	UP
K19720	-	ko04611;ko04926;ko04933;ko04974;ko05146	COL3A	0.905135	0.129936	0.720517	0.09797	2.68458	0.0476454	UP
K17897	-	-	GATA6	0.621117	0.131564	0.304333	0.168336	2.70758	0.022202	UP
K04359	-	ko01521;ko04010;ko04014;ko04015;ko04072;ko04151;ko04510;ko04540;ko04630;ko04810;ko05200;ko05202;ko05206;ko05214;ko05215;ko05218;ko05231;ko05418	PDGFA	0.715436	0.0882456	0.440654	0.131189	2.81543	0.0126184	UP
K09226	-	-	ZIC5	0.770792	0.167899	0.404186	0.110893	2.88183	0.0342071	UP
K01223	3.2.1.86	ko00010;ko00500	E3.2.1.86B, bglA	1.20362	0.239498	0.824803	0.246559	2.82772	0.0179598	UP
K21843	-	-	TTC7	0.537365	0.152918	0.175778	0.175778	2.67294	0.028286	UP
K02962	-	ko03010	RP-S17e, RPS17	0.440654	0.131189	0.0681602	0.0681602	2.66556	0.028286	UP
K18278	-	ko00730;ko01100	THI5	0.995936	0.225913	0.120728	0.120728	2.9942	0.0115935	UP
K02975	-	ko03010	RP-S25e, RPS25	0.741845	0.173648	0.188888	0.128367	2.86446	0.0460547	UP
K08139	-	ko04113	HXT	0.539581	0.172876	0.0681602	0.0681602	2.84273	0.0195539	UP
K09398	-	-	FOXE	0.573832	0.125849	0.288741	0.141992	2.61157	0.0428125	UP
K05863	-	ko04020;ko04022;ko04217;ko04218;ko05010;ko05012;ko05016;ko05164;ko05166	SLC25A4S, ANT	1.24435	0.118034	0.750271	0.148005	2.99832	0.0350057	UP
K08899	2.7.10.1	-	LMTK3	1.01217	0.0683263	0.61395	0.123853	2.85328	0.0476454	UP
K09286	-	-	EREBP	0	0	0.781303	0.212942	2.45023	0.00916163	DOWN
K09287	-	-	RAV	0	0	0.69091	0.180136	2.39662	0.00916163	DOWN
K00218	1.3.1.33	ko00860;ko01100;ko01110	por	0	0	0.540507	0.152822	2.32677	0.00916163	DOWN
K02031	-	ko02024	ddpD	0.403818	0.273009	0.869983	0.209275	2.44299	0.0333467	DOWN
K02036	7.3.2.1	ko02010	pstB	0.602622	0.342676	1.0697	0.140905	2.55162	0.0452152	DOWN
K02037	-	ko02010	pstC	0.467572	0.318099	0.822455	0.174685	2.42461	0.0460547	DOWN
K19269	3.1.3.18;3.1.3.48	ko00630;ko01100;ko01110;ko01200	PGP, PGLP	0	0	0.732041	0.197471	2.44239	0.00916163	DOWN
K01583	4.1.1.19	ko00330;ko01100	E4.1.1.19	0	0	0.994165	0.259599	2.55499	0.00916163	DOWN
K08486	-	ko04130;ko04721	STX1B_2_3	0	0	0.272641	0.096393	2.07645	0.0250462	DOWN
K03522	-	-	fixB, etfA	0.120728	0.120728	0.655026	0.188769	2.33078	0.0478733	DOWN
K03527	1.17.7.4	ko00900;ko01100;ko01110	ispH, lytB	0.443547	0.29247	0.931199	0.191368	2.47815	0.0166717	DOWN
K01914	6.3.1.1	ko00250;ko00460;ko01100;ko01110;ko01230	asnA	0.452853	0.293537	0.764937	0.180452	2.47867	0.0333467	DOWN
K05933	1.14.17.4	ko00270;ko01100;ko01110	E1.14.17.4	0	0	1.07195	0.278067	2.58264	0.00916163	DOWN
K04078	-	-	groES, HSPE1	0.199706	0.199706	0.716866	0.186434	2.40509	0.028286	DOWN
K00997	2.7.8.7	ko00770	acpS	0.435102	0.299865	0.817228	0.173247	2.53799	0.0460547	DOWN
K02933	-	ko03010	RP-L6, MRPL6, rplF	0.458693	0.299527	0.950963	0.146898	2.62439	0.0156244	DOWN
K02936	-	ko03010	RP-L7Ae, RPL7A	0	0	0.425062	0.160077	2.24786	0.0250462	DOWN
K01648	2.3.3.8	ko00020;ko00720;ko01100;ko01110;ko01120	ACLY	0.0681602	0.0681602	0.678968	0.18148	2.39419	0.0195539	DOWN
K13464	-	ko04075	JAZ	0	0	0.614324	0.177813	2.35325	0.00916163	DOWN
K20667	1.14.14.126	-	CYP716A	0	0	1.16492	0.302809	2.61712	0.00916163	DOWN
K03648	3.2.2.27	ko03410;ko05340	UNG, UDG	0.443156	0.289024	0.834531	0.184843	2.41714	0.0460547	DOWN
K08750	-	ko03320;ko04975	FABP1, L-FABP	0	0	0.435879	0.118626	2.26131	0.00916163	DOWN
K08757	-	ko03320;ko04975;ko04977;ko04979;ko05143	APOA1	0	0	0.88713	0.235194	2.51086	0.00916163	DOWN
K08759	-	ko03320;ko04979	APOC3	0	0	0.597099	0.164677	2.36369	0.00916163	DOWN
K08758	-	ko03320;ko04979	APOA2	0	0	1.2236	0.317258	2.63491	0.00916163	DOWN
K07165	-	ko02020	fecR	0	0	0.380259	0.167954	2.17463	0.0250462	DOWN
K09025	-	ko03320	APOA5	0	0	0.388594	0.143254	2.26786	0.0250462	DOWN
K00026	1.1.1.37	ko00020;ko00270;ko00620;ko00630;ko00710;ko01100;ko01110;ko01120;ko01200	MDH2	0	0	0.272641	0.096393	2.17654	0.0250462	DOWN
K02694	-	ko00195;ko01100	psaF	0	0	0.272641	0.096393	2.17655	0.0250462	DOWN
K02693	-	ko00195;ko01100	psaE	0	0	0.47763	0.171173	2.2402	0.0250462	DOWN
K03503	3.4.21.-	-	umuD	0	0	0.430706	0.188957	2.32324	0.0250462	DOWN
K18977	-	-	HPX	0	0	0.784553	0.206404	2.44508	0.00916163	DOWN
K03094	-	ko04110;ko04111;ko04114;ko04120;ko04141;ko04310;ko04341;ko04350;ko04710;ko05131;ko05132;ko05170;ko05200	SKP1, CBF3D	0	0	0.425062	0.160077	2.19812	0.0250462	DOWN
K20659	5.4.99.41	ko00909;ko01110	LUS	0	0	0.372494	0.14501	2.15029	0.0250462	DOWN
K07085	-	-	K07085	0.267866	0.180573	0.893305	0.244731	2.53427	0.0115087	DOWN
K09815	-	ko02010	znuA	0.175778	0.175778	0.621947	0.211539	2.32943	0.0401897	DOWN
K01933	6.3.3.1	ko00230;ko01100;ko01110	purM	0.54154	0.298431	0.990845	0.192197	2.48533	0.0330192	DOWN
K01791	5.1.3.14	ko00520;ko01100;ko02020;ko05111	wecB	0.467967	0.302454	0.9189	0.208328	2.5714	0.0237669	DOWN
K14488	-	ko04075	SAUR	0	0	0.425062	0.121591	2.25009	0.00916163	DOWN
K02698	-	ko00195	psaK	0	0	0.437512	0.167259	2.26127	0.0250462	DOWN
K02866	-	ko03010	RP-L10e, RPL10	0	0	0.425062	0.121591	2.23188	0.00916163	DOWN
K02864	-	ko03010	RP-L10, MRPL10, rplJ	0.395308	0.259156	0.806355	0.208828	2.48222	0.0237669	DOWN
K02040	-	ko02010;ko02020;ko05152	pstS	0.51416	0.339946	1.18221	0.173529	2.68984	0.00327903	DOWN
K00053	1.1.1.86	ko00290;ko00770;ko01100;ko01110;ko01210;ko01230	ilvC	0.451581	0.295379	0.906687	0.268209	2.38226	0.0478733	DOWN
K07560	3.1.1.96	-	dtd, DTD	0.199706	0.199706	0.524915	0.146449	2.30998	0.0401897	DOWN
K09861	-	-	K09861	0.413395	0.266867	0.717918	0.183994	2.3924	0.0460547	DOWN
K17278	-	-	PGRMC1_2	0	0	0.514097	0.149935	2.33031	0.00916163	DOWN
K01929	6.3.2.10	ko00300;ko00550;ko01100;ko01502	murF	0.622554	0.350278	1.33152	0.17113	2.57209	0.0168366	DOWN
K05808	-	-	yhbH	0.13632	0.13632	0.472346	0.153755	2.40751	0.028286	DOWN
K01256	3.4.11.2	ko00480;ko01100	pepN	0.54494	0.30335	0.983348	0.183118	2.53038	0.0452152	DOWN
K14272	2.6.1.2;2.6.1.4;2.6.1.44	ko00220;ko00250;ko00260;ko00630;ko00710;ko01100;ko01110;ko01120;ko01200;ko01210;ko01230	GGAT	0.0681602	0.0681602	0.605525	0.18714	2.33095	0.0195539	DOWN
K10028	4.1.1.84	-	DDT	0.0998529	0.0998529	0.508814	0.108833	2.36557	0.00779714	DOWN
K05794	-	-	terC	0.0998529	0.0998529	0.540507	0.210418	2.44176	0.0195539	DOWN
K00430	1.11.1.7	ko00940;ko01100;ko01110	E1.11.1.7	0	0	0.633114	0.180736	2.34997	0.00916163	DOWN
K02896	-	ko03010	RP-L24e, RPL24	0.0681602	0.0681602	0.425062	0.121591	2.24042	0.0195539	DOWN
K13051	3.4.19.5;3.5.1.1	ko00250;ko00460;ko01100;ko01110	ASRGL1, iaaA	0	0	0.732967	0.207951	2.42883	0.00916163	DOWN
K17285	1.8.3.4	ko00920;ko01100	SELENBP1	0	0	0.604412	0.21802	2.33623	0.0250462	DOWN
K17284	-	ko03320	PLIN2, ADRP	0	0	0.584649	0.120787	2.40801	0.00296288	DOWN
K03787	3.1.3.5	ko00230;ko00240;ko00760;ko01100;ko01110	surE	0.316783	0.223179	0.692928	0.18035	2.49317	0.0237669	DOWN
K13433	-	ko04626	PTI5	0	0	0.325209	0.125052	2.23034	0.0250462	DOWN
K12410	2.3.1.286	-	npdA	0.416636	0.275895	0.981999	0.190544	2.51472	0.0166717	DOWN
K02834	-	-	rbfA	0.227295	0.16234	0.593075	0.173343	2.32449	0.0478733	DOWN
K02835	-	-	prfA, MTRF1, MRF1	0.508814	0.329617	1.04798	0.197569	2.59055	0.0108264	DOWN
K10960	1.3.1.83;1.3.1.111	ko00860;ko00900;ko01100;ko01110	chlP, bchP	0	0	0.567424	0.160626	2.33767	0.00916163	DOWN
K09873	-	-	TIP	0	0	0.701274	0.183758	2.41652	0.00916163	DOWN
K07424	1.14.14.1	ko00140;ko00591;ko00830;ko01100;ko05204	CYP3A	0	0	0.547729	0.202764	2.32674	0.0250462	DOWN
K03234	-	ko04152;ko04921	EEF2	0.0998529	0.0998529	0.521264	0.157125	2.28297	0.028286	DOWN
K15283	-	-	SLC35E1	0	0	0.473979	0.180233	2.21867	0.0250462	DOWN
K00794	2.5.1.78	ko00740;ko01100;ko01110	ribH, RIB4	0.344757	0.236112	0.716285	0.233118	2.40542	0.0478733	DOWN
K00021	1.1.1.34	ko00900;ko01100;ko01110;ko04152;ko04976	HMGCR	0	0	0.972225	0.255505	2.53235	0.00916163	DOWN
K01265	3.4.11.18	-	map	0.53268	0.297303	1.03692	0.22998	2.48345	0.0310669	DOWN
K01611	4.1.1.50	ko00270;ko00330;ko01100	speD, AMD1	0	0	0.504039	0.140197	2.28738	0.00916163	DOWN
K00801	2.5.1.21	ko00100;ko00909;ko01100;ko01110	FDFT1	0.13632	0.13632	0.540507	0.152822	2.33398	0.028286	DOWN
K00800	2.5.1.19	ko00400;ko01100;ko01110;ko01230	aroA	0.47142	0.314898	0.835036	0.21798	2.48442	0.0333467	DOWN
K13424	-	ko04016;ko04626	WRKY33	0	0	0.9482	0.254913	2.53296	0.00916163	DOWN
K02335	2.7.7.7	ko03030;ko03410;ko03420;ko03440	polA	0.741392	0.338342	1.43402	0.164232	2.50728	0.0342071	DOWN
K03688	-	-	ubiB, aarF	0.422241	0.274663	0.807446	0.202572	2.41031	0.0460547	DOWN
K07304	1.8.4.11	-	msrA	0.307905	0.198909	0.828135	0.111573	2.58405	0.00738571	DOWN
K10956	-	ko03060;ko04141;ko04145;ko05110	SEC61A	0	0	0.612239	0.177837	2.33677	0.00916163	DOWN
K07058	-	-	K07058	0.533873	0.346049	1.16775	0.1259	2.68766	0.00738571	DOWN
K13066	2.1.1.68	ko00940;ko01100;ko01110	E2.1.1.68, COMT	0	0	0.325209	0.125052	2.18719	0.0250462	DOWN
K04771	3.4.21.107	ko01503;ko02020	degP, htrA	0.484796	0.315344	0.91587	0.209163	2.44942	0.0460547	DOWN
K05515	3.4.16.4	ko00550;ko01501	mrdA	0.456754	0.242776	1.07263	0.184935	2.51861	0.023756	DOWN
K13412	2.7.11.1	ko04626;ko05145	CPK	0	0	0.388594	0.143254	2.27763	0.0250462	DOWN
K22048	-	-	MSL4S	0	0	0.605072	0.17215	2.37046	0.00916163	DOWN
K12160	-	ko03013;ko05418	SUMO, SMT3	0	0	0.356902	0.135083	2.19215	0.0250462	DOWN
K00465	1.13.11.-	-	CCD1	0	0	0.493222	0.143572	2.26413	0.00916163	DOWN
K01736	4.2.3.5	ko00400;ko01100;ko01110;ko01230	aroC	0.282532	0.193033	0.663933	0.220995	2.30277	0.0344351	DOWN
K18857	1.1.1.1	ko00010;ko00071;ko00350;ko00592;ko01100;ko01110;ko01120	ADH1	0	0	0.732967	0.193504	2.42713	0.00916163	DOWN
K06187	-	ko03440	recR	0.459753	0.305401	1.01721	0.091439	2.64259	0.00738571	DOWN
K18635	-	-	SPR1	0	0	0.516489	0.147236	2.31279	0.00916163	DOWN
K17892	1.8.7.2	-	FTRC	0	0	0.405819	0.16192	2.24347	0.0250462	DOWN
K17893	1.10.3.11	-	AOX1, AOX2	0	0	0.61395	0.176693	2.36035	0.00916163	DOWN
K00588	2.1.1.104	ko00940;ko00941;ko00945;ko01100;ko01110	E2.1.1.104	0	0	0.404186	0.110893	2.22764	0.00916163	DOWN
K00453	1.13.11.11	ko00380;ko01100	TDO2, kynA	0	0	0.325209	0.125052	2.18664	0.0250462	DOWN
K14638	-	-	SLC15A3_4, PHT	0	0	0.356902	0.135083	2.19897	0.0250462	DOWN
K00928	2.7.2.4	ko00260;ko00261;ko00270;ko00300;ko01100;ko01110;ko01120;ko01210;ko01230	lysC	0.577347	0.377131	1.03141	0.223792	2.47864	0.0333467	DOWN
K03905	-	ko04610;ko04611;ko05150	FGG	0	0	0.965325	0.198284	2.57105	0.00296288	DOWN
K03904	-	ko04610;ko04611	FGB	0	0	0.859339	0.234274	2.49659	0.00916163	DOWN
K23490	-	-	CYB5	0	0	0.404186	0.110893	2.21842	0.00916163	DOWN
K08901	-	ko00195	psbQ	0	0	0.755255	0.21039	2.44281	0.00916163	DOWN
K00660	2.3.1.74	ko00941;ko01100;ko01110;ko04712	CHS	0	0	0.80167	0.216561	2.4612	0.00916163	DOWN
K08726	3.1.3.76;3.3.2.10	ko00590;ko00625;ko01100;ko01120;ko04146	EPHX2	0	0	0.272641	0.096393	2.06612	0.0250462	DOWN
K00067	1.1.1.133	ko00521;ko00523;ko01100;ko01110	rfbD, rmlD	0.453851	0.306823	0.809079	0.177019	2.48017	0.0428125	DOWN
K14190	2.7.7.69	ko00053;ko01100;ko01110	VTC2_5	0	0	0.524915	0.146449	2.30705	0.00916163	DOWN
K15738	-	-	uup	0.120728	0.120728	0.811805	0.217174	2.53247	0.00779714	DOWN
K14514	-	ko04016;ko04075	EIN3	0	0	0.384944	0.153613	2.23071	0.0250462	DOWN
K03572	-	ko03430	mutL	0.491895	0.319277	0.918761	0.184678	2.55615	0.0156244	DOWN
K13379	2.4.1.-;5.4.99.30	ko00520;ko01100	RGP, UTM	0	0	0.653408	0.19301	2.40686	0.00916163	DOWN
K03624	-	-	greA	0.543028	0.307913	0.946326	0.234305	2.43739	0.0428125	DOWN
K23410	-	-	HRG	0	0	0.52014	0.135805	2.29873	0.00916163	DOWN
K08914	-	ko00196;ko01100	LHCB3	0.0681602	0.0681602	0.707407	0.192825	2.38986	0.0195539	DOWN
K08913	-	ko00196;ko01100	LHCB2	0.0681602	0.0681602	0.91179	0.241679	2.43087	0.0401897	DOWN
K12130	-	ko04712	PRR5	0	0	0.773589	0.204067	2.44947	0.00916163	DOWN
K12133	-	ko04712	LHY	0	0	0.660309	0.183269	2.39228	0.00916163	DOWN
K06617	2.4.1.82	ko00052;ko01100	E2.4.1.82	0	0	0.729088	0.210293	2.42711	0.00916163	DOWN
K00057	1.1.1.94	ko00564;ko01110	gpsA	0.469909	0.304572	1.0324	0.200003	2.51497	0.0333467	DOWN
K21889	-	ko05130	TMBIM6, BI1, TEGT	0	0	0.579115	0.162356	2.3434	0.00916163	DOWN
K15743	3.1.1.1	-	CES3_5	0	0	0.744887	0.216828	2.43143	0.00916163	DOWN
K18264	-	-	ITM2B	0	0	0.504039	0.0938874	2.47589	0.00296288	DOWN
K02966	-	ko03010	RP-S19e, RPS19	0	0	0.435879	0.157837	2.25137	0.0250462	DOWN
K13348	-	ko04146	MPV17	0	0	0.752131	0.195266	2.43494	0.00916163	DOWN
K12124	-	ko04712	GI	0	0	0.505672	0.183089	2.25834	0.0250462	DOWN
K00600	2.1.2.1	ko00260;ko00460;ko00630;ko00670;ko00680;ko01100;ko01110;ko01120;ko01200;ko01230;ko01523	glyA, SHMT	0.581597	0.326367	1.38443	0.128819	2.638	0.0452152	DOWN
K00602	2.1.2.3;3.5.4.10	ko00230;ko00670;ko01100;ko01110;ko01523	purH	0.667784	0.37669	1.31057	0.13915	2.60348	0.023756	DOWN
K10256	1.14.19.6;1.14.19.22	ko01040;ko01100;ko01212	FAD2	0	0	0.488447	0.132508	2.26646	0.00916163	DOWN
K05894	1.3.1.42	ko00592;ko01100;ko01110	OPR	0	0	0.786078	0.209449	2.453	0.00916163	DOWN
K21734	1.14.19.29	-	SLD	0	0	0.576974	0.206134	2.31377	0.0250462	DOWN
K03606	-	ko05111	wcaJ	0	0	0.543497	0.207398	2.41495	0.0250462	DOWN
K17305	-	ko04979	APOH, B2G1	0	0	0.405819	0.16192	2.24766	0.0250462	DOWN
K23978	3.1.1.112	-	IAH1	0	0	0.598358	0.157017	2.34211	0.00916163	DOWN
K00695	2.4.1.13	ko00500;ko01100;ko01110	E2.4.1.13	0	0	0.542139	0.192876	2.33121	0.0250462	DOWN
K00703	2.4.1.21	ko00500;ko01100;ko01110;ko02026	glgA	0.443644	0.297934	0.862481	0.246893	2.49643	0.0237669	DOWN
K02941	-	ko03010	RP-LP0, RPLP0	0	0	0.336026	0.123637	2.11871	0.0250462	DOWN
K02945	-	ko03010	RP-S1, rpsA	0.410474	0.285107	0.864206	0.198219	2.43823	0.0237669	DOWN
K02016	-	-	ABC.FEV.S	0.538556	0.359657	0.920965	0.246481	2.5523	0.0333467	DOWN
K01761	4.4.1.11	ko00270;ko00450;ko01100	E4.4.1.11	0	0	0.557731	0.167864	2.34036	0.00916163	DOWN
K02701	-	ko00195	psaN	0	0	0.441162	0.157596	2.20718	0.0250462	DOWN
K23589	-	-	PZP	0	0	0.649758	0.188706	2.34789	0.00916163	DOWN
K02838	-	-	frr, MRRF, RRF	0.364667	0.253505	0.747978	0.161558	2.51138	0.0166717	DOWN
K12258	-	-	GC	0	0	0.808065	0.22621	2.45796	0.00916163	DOWN
K23620	-	-	AMBP	0	0	0.773085	0.207793	2.44571	0.00916163	DOWN
K08760	-	ko04975;ko04977;ko04979	APOA4	0	0	0.983041	0.258728	2.54119	0.00916163	DOWN
K01972	6.5.1.2	ko03030;ko03410;ko03420;ko03430	E6.5.1.2, ligA, ligB	0.600886	0.392134	1.16025	0.230449	2.63176	0.0108264	DOWN
K01373	3.4.22.41	ko04142;ko04210;ko04626	CTSF	0	0	0.669108	0.195917	2.38567	0.00916163	DOWN
K20731	-	ko04918	TTR	0	0	0.874931	0.235852	2.49917	0.00916163	DOWN
K08770	-	ko03320	UBC	0	0	0.488447	0.132508	2.27231	0.00916163	DOWN
K01115	3.1.4.4	ko00564;ko00565;ko01100;ko01110;ko04014;ko04024;ko04071;ko04072;ko04144;ko04666;ko04724;ko04912;ko04928;ko05200;ko05212;ko05231	PLD1_2	0	0	0.6103	0.171841	2.3552	0.00916163	DOWN
K01315	3.4.21.7	ko04080;ko04610;ko05150;ko05164	PLG	0	0	0.54579	0.151968	2.33716	0.00916163	DOWN
K02956	-	ko03010	RP-S15, MRPS15, rpsO	0.296507	0.195958	0.573832	0.163335	2.36627	0.0344351	DOWN
K19302	3.6.1.27	ko00550	bcrC	0.216931	0.152965	0.702136	0.201869	2.40721	0.0344351	DOWN
K09821	-	ko04072;ko04080;ko04261;ko04270;ko04614;ko04924;ko04925;ko04927;ko04931;ko04933;ko04934;ko05200;ko05410;ko05414	AGT, SERPINA8	0	0	0.325209	0.125052	2.19179	0.0250462	DOWN
K03531	-	ko04112	ftsZ	0.426618	0.279327	0.887795	0.206122	2.52585	0.0333467	DOWN
K03665	-	-	hflX	0.474809	0.306551	1.06492	0.16212	2.62811	0.0108264	DOWN
K16141	-	ko04918	ALB	0	0	1.60741	0.415611	2.74612	0.00916163	DOWN
K16142	-	-	HP	0	0	0.831707	0.217472	2.48049	0.00916163	DOWN
K16212	2.4.1.281	-	mgp	0.0998529	0.0998529	0.677336	0.20598	2.55413	0.0195539	DOWN
K00767	2.4.2.19	ko00760;ko01100	nadC, QPRT	0	0	0.456754	0.127823	2.41918	0.00916163	DOWN
K10752	-	ko04218	RBBP4, HAT2, CAF1, MIS16	0	0	0.667476	0.188272	2.38132	0.00916163	DOWN

## Sheet: Table S5e
Table S5e.Discriminative KO genes between DL and HC groups in colon.
KO	Enzyme	Pathway	Gene	Abundance in DL		Abundance in HC		LDA value	P value	DL vs. HC
				MEAN	SEM	MEAN	SEM
K01588	5.4.99.18	ko00230;ko01100;ko01110	purE	0.929325	0.254496	0.649852	0.272531	2.55717	0.0280597	UP
K02934	-	ko03010	RP-L6e, RPL6	0.70701	0.139261	0.199706	0.128909	2.62753	0.0333467	UP
K03086	-	-	rpoD	1.21551	0.313259	0.79421	0.353357	2.63479	0.00256128	UP
K02875	-	ko03010	RP-L14e, RPL14	0.552504	0.13173	0.0998529	0.0998529	2.58072	0.0344351	UP
K06207	-	-	typA, bipA	1.10513	0.241021	1.00919	0.293404	2.49416	0.0253473	UP
K10582	2.3.2.23	ko04120	UBE2Q	0.929621	0.129813	0.514097	0.149935	2.59957	0.0474012	UP
K01939	6.3.4.4	ko00230;ko00250;ko01100	purA, ADSS	1.25701	0.246198	0.962347	0.295587	2.63101	0.0348056	UP
K07568	2.4.99.17	-	queA	1.18342	0.281528	0.914576	0.3085	2.54708	0.0179598	UP
K02894	-	ko03010	RP-L23e, RPL23	0.645643	0.0637052	0.188888	0.128367	2.5337	0.0310669	UP
K01875	6.1.1.11	ko00970	SARS, serS	1.0174	0.322785	0.620191	0.317693	2.51988	0.0108264	UP
K07058	-	-	K07058	0.930142	0.334893	0.666879	0.251744	2.42382	0.0387108	UP
K08672	3.4.21.-	-	PCSK6	0.955764	0.101358	0.599789	0.138419	2.59726	0.0350057	UP
K03596	-	ko05134	lepA	1.19669	0.296066	1.03441	0.263195	2.46103	0.0350057	UP
K03588	-	ko04112	ftsW, spoVE	0.998243	0.305696	0.824075	0.276595	2.4605	0.0247064	UP
K05749	-	ko03013;ko04810;ko05130;ko05132	CYFIP	0.713294	0.090199	0.440654	0.131189	2.45013	0.0348056	UP
K01156	3.1.21.5	-	res	1.18901	0.332299	1.10553	0.277624	2.37725	0.0180865	UP
K10888	-	ko03460	FANCA	0.830881	0.0719957	0.340801	0.171533	2.71599	0.0168366	UP
K03561	-	-	exbB	1.03988	0.35023	0.830821	0.30111	2.41137	0.0175821	UP
K18278	-	ko00730;ko01100	THI5	0.640359	0.123833	0	0	2.65177	0.00296288	UP
K02975	-	ko03010	RP-S25e, RPS25	0.713803	0.0698237	0.168013	0.168013	2.63418	0.0138795	UP
K03820	2.3.1.269	-	lnt	0.809926	0.347595	0.349372	0.233009	2.5047	0.0344351	UP
K00700	2.4.1.18	ko00500;ko01100;ko01110	GBE1, glgB	0.771373	0.116763	0.690491	0.326909	2.57217	0.0452152	UP
K00962	2.7.7.8	ko03018	pnp, PNPT1	1.18555	0.296611	1.11975	0.329188	2.38032	0.0348056	UP
K00620	2.3.1.1;2.3.1.35	ko00220;ko01100;ko01110;ko01210;ko01230	argJ	0.949775	0.372315	0.454427	0.293371	2.56769	0.0344351	UP
K10413	-	ko04145;ko04962;ko05132	DYNC1H	0.524915	0.102991	0.188888	0.128367	2.52306	0.0333467	UP
K01363	3.4.22.1	ko04140;ko04142;ko04210;ko04612;ko04621;ko04924	CTSB	0	0	0.425062	0.121591	2.383	0.00916163	DOWN
K10112	-	ko02010	msmX, msmK, malK, sugC, ggtA, msiK	0.307031	0.307031	0.640359	0.166611	2.42183	0.024361	DOWN
K09286	-	-	EREBP	0.0681602	0.0681602	0.927605	0.240888	2.61717	0.0195539	DOWN
K09287	-	-	RAV	0	0	0.441162	0.157596	2.3822	0.0250462	DOWN
K00218	1.3.1.33	ko00860;ko01100;ko01110	por	0	0	0.514097	0.149935	2.34792	0.00916163	DOWN
K01583	4.1.1.19	ko00330;ko01100	E4.1.1.19	0	0	0.95253	0.251611	2.65903	0.00916163	DOWN
K03984	-	ko04610	SERPINA1, AAT	0.0681602	0.0681602	1.21723	0.318554	2.73059	0.0195539	DOWN
K02851	2.7.8.33;2.7.8.35	ko00572;ko01100	wecA, tagO, rfe	0.13632	0.13632	0.616941	0.172874	2.43344	0.028286	DOWN
K03299	-	-	TC.GNTP	0.316027	0.316027	0.820046	0.271232	2.45898	0.028286	DOWN
K03293	-	-	TC.AAT	0.405819	0.223335	1.04538	0.148597	2.54058	0.0330192	DOWN
K13877	1.2.1.26	ko00040;ko00053;ko01100	aldH	0	0	0.489571	0.213298	2.3594	0.0250462	DOWN
K08748	6.2.1.7	ko00120;ko01100;ko03320;ko04931;ko04976	SLC27A5, FATP5	0	0	0.524915	0.146449	2.42029	0.00916163	DOWN
K08985	-	-	K08985	0	0	0.458693	0.171391	2.24333	0.0250462	DOWN
K05933	1.14.17.4	ko00270;ko01100;ko01110	E1.14.17.4	0	0	1.06251	0.277381	2.68921	0.00916163	DOWN
K05851	4.6.1.1	ko00230;ko01100;ko02026;ko05111	cyaA	0	0	0.493222	0.211788	2.34715	0.0250462	DOWN
K04077	-	ko03018;ko04212;ko04940;ko05134;ko05152	groEL, HSPD1	0.850442	0.387147	1.47505	0.150328	2.59229	0.0466702	DOWN
K02936	-	ko03010	RP-L7Ae, RPL7A	0	0	0.336026	0.123637	2.27451	0.0250462	DOWN
K01008	2.7.9.3	ko00450;ko01100	selD, SEPHS	0	0	0.540507	0.152822	2.41748	0.00916163	DOWN
K12502	2.1.1.295	ko00130;ko01100;ko01110	VTE3, APG1	0	0	0.484796	0.144066	2.40094	0.00916163	DOWN
K09580	5.3.4.1	ko04141	PDIA1, P4HB	0	0	0.405819	0.16192	2.37342	0.0250462	DOWN
K01648	2.3.3.8	ko00020;ko00720;ko01100;ko01110;ko01120	ACLY	0.0681602	0.0681602	0.73342	0.198723	2.53981	0.0195539	DOWN
K01641	2.3.3.10	ko00072;ko00280;ko00650;ko00900;ko01100;ko01110;ko03320	E2.3.3.10	0	0	0.709492	0.205298	2.47618	0.00916163	DOWN
K02027	-	-	ABC.MS.S	0.194533	0.194533	0.493222	0.143572	2.38507	0.0401897	DOWN
K02028	7.4.2.1	-	ABC.PA.A	0.248623	0.164777	0.758711	0.21558	2.44595	0.0333467	DOWN
K07425	1.14.14.80	ko00071;ko00590;ko00830;ko01100;ko03320;ko04270;ko04750	CYP4A	0	0	0.488447	0.132508	2.4141	0.00916163	DOWN
K13464	-	ko04075	JAZ	0	0	0.569057	0.154117	2.46641	0.00916163	DOWN
K22015	1.17.99.7	-	fdhF	0	0	0.417532	0.200402	2.35502	0.0250462	DOWN
K20667	1.14.14.126	-	CYP716A	0	0	1.13261	0.294205	2.71386	0.00916163	DOWN
K08750	-	ko03320;ko04975	FABP1, L-FABP	0	0	0.572199	0.153913	2.47495	0.00916163	DOWN
K08757	-	ko03320;ko04975;ko04977;ko04979;ko05143	APOA1	0	0	1.04587	0.274813	2.69199	0.00916163	DOWN
K08759	-	ko03320;ko04979	APOC3	0	0	0.720517	0.190575	2.54286	0.00916163	DOWN
K08758	-	ko03320;ko04979	APOA2	0	0	1.32991	0.34597	2.78064	0.00916163	DOWN
K07165	-	ko02020	fecR	0	0	0.752662	0.280788	2.40314	0.0250462	DOWN
K00029	1.1.1.40	ko00620;ko00710;ko01100;ko01120;ko01200;ko03320	E1.1.1.40, maeB	0	0	1.08653	0.173607	2.74305	0.000828873	DOWN
K00026	1.1.1.37	ko00020;ko00270;ko00620;ko00630;ko00710;ko01100;ko01110;ko01120;ko01200	MDH2	0	0	0.367719	0.133345	2.36875	0.0250462	DOWN
K02694	-	ko00195;ko01100	psaF	0	0	0.336026	0.123637	2.28515	0.0250462	DOWN
K02692	-	ko00195;ko01100	psaD	0.0998529	0.0998529	0.73342	0.198723	2.54818	0.028286	DOWN
K02693	-	ko00195;ko01100	psaE	0	0	0.537365	0.152918	2.37388	0.00916163	DOWN
K00830	2.6.1.44;2.6.1.45;2.6.1.51	ko00250;ko00260;ko00630;ko00680;ko01100;ko01110;ko01120;ko01200;ko04146	AGXT	0	0	0.633567	0.172299	2.50852	0.00916163	DOWN
K02051	-	-	ABC.SN.S	0.402509	0.329907	0.972243	0.148995	2.60227	0.0156244	DOWN
K03503	3.4.21.-	-	umuD	0.0681602	0.0681602	0.511804	0.162774	2.3482	0.028286	DOWN
K18977	-	-	HPX	0	0	0.796407	0.211414	2.55998	0.00916163	DOWN
K03094	-	ko04110;ko04111;ko04114;ko04120;ko04141;ko04310;ko04341;ko04350;ko04710;ko05131;ko05132;ko05170;ko05200	SKP1, CBF3D	0	0	0.272641	0.096393	2.23694	0.0250462	DOWN
K20659	5.4.99.41	ko00909;ko01110	LUS	0	0	0.547729	0.202764	2.4131	0.0250462	DOWN
K05832	-	-	ABC.X4.P	0.301513	0.301513	0.800876	0.250529	2.4716	0.0401897	DOWN
K14462	-	ko04975;ko04977;ko04979	APOB	0.13632	0.0879944	0.923928	0.192945	2.55905	0.0333467	DOWN
K01464	3.5.2.2	ko00240;ko00410;ko00770;ko00983;ko01100	DPYS, dht, hydA	0	0	0.484796	0.177751	2.3048	0.0250462	DOWN
K02698	-	ko00195	psaK	0	0	0.605525	0.163282	2.49351	0.00916163	DOWN
K03798	3.4.24.-	-	ftsH, hflB	0.815047	0.365538	1.58358	0.172377	2.57988	0.0466702	DOWN
K05665	7.6.2.3	ko01523;ko02010;ko04071;ko04977;ko05206	ABCC1	0	0	0.393369	0.154063	2.32175	0.0250462	DOWN
K03403	6.6.1.1	ko00860;ko01100;ko01110	chlH, bchH	0	0	0.411952	0.173886	2.3515	0.0250462	DOWN
K18741	-	-	NANOS1, NOS1	0.0681602	0.0681602	0.445937	0.130867	2.45716	0.0195539	DOWN
K17278	-	-	PGRMC1_2	0	0	0.610808	0.16213	2.45912	0.00916163	DOWN
K07787	-	ko02020	cusA, silA	0	0	0.508814	0.210631	2.32335	0.0250462	DOWN
K07415	1.14.13.-	ko00140;ko00590;ko00591;ko00980;ko00982;ko00983;ko01100;ko04932;ko05204	CYP2E1	0.199706	0.128909	1.51371	0.159053	2.74476	0.0310669	DOWN
K07414	1.14.14.1	ko00140;ko04726	CYP2D	0	0	0.697042	0.189432	2.50418	0.00916163	DOWN
K06949	3.1.3.100;3.6.1.-	ko00730;ko01100	rsgA, engC	0.358072	0.286545	0.961245	0.210003	2.45114	0.0460547	DOWN
K01251	3.3.1.1	ko00270;ko01100	E3.3.1.1, ahcY	0.0681602	0.0681602	0.621117	0.173578	2.37121	0.0344351	DOWN
K00430	1.11.1.7	ko00940;ko01100;ko01110	E1.11.1.7	0	0	0.783332	0.206719	2.55421	0.00916163	DOWN
K02896	-	ko03010	RP-L24e, RPL24	0	0	0.372494	0.14501	2.31731	0.0250462	DOWN
K13051	3.4.19.5;3.5.1.1	ko00250;ko00460;ko01100;ko01110	ASRGL1, iaaA	0	0	0.648706	0.184419	2.45576	0.00916163	DOWN
K17285	1.8.3.4	ko00920;ko01100	SELENBP1	0	0	0.742261	0.208421	2.53539	0.00916163	DOWN
K17284	-	ko03320	PLIN2, ADRP	0	0	0.493222	0.098857	2.39872	0.00296288	DOWN
K16088	-	-	TC.FEV.OM1, fhuE, fpvA, fptA	0	0	0.520338	0.205072	2.26708	0.0250462	DOWN
K10960	1.3.1.83;1.3.1.111	ko00860;ko00900;ko01100;ko01110	chlP, bchP	0	0	0.493222	0.143572	2.3859	0.00916163	DOWN
K09873	-	-	TIP	0	0	0.533714	0.206206	2.36354	0.0250462	DOWN
K07424	1.14.14.1	ko00140;ko00591;ko00830;ko01100;ko05204	CYP3A	0	0	0.669	0.182899	2.50404	0.00916163	DOWN
K15283	-	-	SLC35E1	0	0	0.516036	0.156969	2.37411	0.00916163	DOWN
K00021	1.1.1.34	ko00900;ko01100;ko01110;ko04152;ko04976	HMGCR	0	0	0.888921	0.233184	2.61041	0.00916163	DOWN
K01611	4.1.1.50	ko00270;ko00330;ko01100	speD, AMD1	0	0	0.54579	0.151968	2.4346	0.00916163	DOWN
K02880	-	ko03010	RP-L17e, RPL17	0.188888	0.128367	0.710152	0.0913583	2.46298	0.00738571	DOWN
K05212	-	ko04020;ko04024;ko04080;ko04713;ko04720;ko04724;ko05010;ko05014;ko05017;ko05030;ko05031;ko05033;ko05034	GRIN2D	0.236173	0.114788	0.684049	0.089927	2.4311	0.0452152	DOWN
K13424	-	ko04016;ko04626	WRKY33	0	0	0.874172	0.232161	2.60961	0.00916163	DOWN
K10956	-	ko03060;ko04141;ko04145;ko05110	SEC61A	0	0	0.551073	0.151078	2.42661	0.00916163	DOWN
K00477	1.14.11.18	ko04146	PHYH	0.0681602	0.0681602	0.561382	0.118544	2.43357	0.024361	DOWN
K23050	1.3.1.-	-	PCBER1	0	0	0.404186	0.110893	2.33863	0.00916163	DOWN
K22048	-	-	MSL4S	0	0	0.504039	0.188509	2.48343	0.0250462	DOWN
K03215	2.1.1.190	-	rumA	0.285091	0.152038	0.91343	0.21969	2.53014	0.0156244	DOWN
K02346	2.7.7.7	-	dinB	0.188888	0.128367	0.805282	0.245839	2.41587	0.0478733	DOWN
K09471	1.4.3.-	ko00330;ko01100	puuB, ordL	0	0	0.561382	0.209985	2.30933	0.0250462	DOWN
K08678	4.1.1.35	ko00520;ko01100	UXS1, uxs	0.318999	0.318999	0.79311	0.224866	2.46288	0.0401897	DOWN
K00465	1.13.11.-	-	CCD1	0	0	0.585248	0.173273	2.42999	0.00916163	DOWN
K01999	-	ko02010;ko02024	livK	0	0	0.47763	0.194063	2.28156	0.0250462	DOWN
K11891	-	ko02025;ko03070	impL, vasK, icmF	0	0	0.591299	0.23419	2.45152	0.0250462	DOWN
K01209	3.2.1.55	ko00520;ko01100	abfA	0	0	0.440654	0.197208	2.26479	0.0250462	DOWN
K09503	-	ko04141	DNAJA2	0	0	0.90777	0.236133	2.61733	0.00916163	DOWN
K18857	1.1.1.1	ko00010;ko00071;ko00350;ko00592;ko01100;ko01110;ko01120	ADH1	0	0	0.54579	0.167734	2.43932	0.00916163	DOWN
K17098	-	-	ANNAT	0	0	0.304333	0.111607	2.20901	0.0250462	DOWN
K08054	-	ko04141;ko04145;ko04612;ko04918;ko05166	CANX	0	0	0.377777	0.145132	2.30517	0.0250462	DOWN
K17892	1.8.7.2	-	FTRC	0	0	0.393369	0.154063	2.3689	0.0250462	DOWN
K17893	1.10.3.11	-	AOX1, AOX2	0	0	0.573832	0.163335	2.4697	0.00916163	DOWN
K00588	2.1.1.104	ko00940;ko00941;ko00945;ko01100;ko01110	E2.1.1.104	0	0	0.536912	0.192843	2.45388	0.0250462	DOWN
K08472	-	-	MLO	0	0	0.420287	0.149871	2.33144	0.0250462	DOWN
K00453	1.13.11.11	ko00380;ko01100	TDO2, kynA	0	0	0.416636	0.159923	2.25327	0.0250462	DOWN
K08057	-	ko04141;ko04145;ko04612;ko05142;ko05163;ko05166;ko05168;ko05169;ko05170	CALR	0	0	0.463468	0.180214	2.3997	0.0250462	DOWN
K03905	-	ko04610;ko04611;ko05150	FGG	0	0	0.884237	0.228887	2.61182	0.00916163	DOWN
K03904	-	ko04610;ko04611	FGB	0	0	0.825088	0.221595	2.57842	0.00916163	DOWN
K03903	-	ko04610;ko04611	FGA	0.13632	0.0879944	0.754044	0.216013	2.46942	0.0344351	DOWN
K03340	1.4.1.16	ko00300;ko01100;ko01110;ko01230	dapdh	0	0	0.550659	0.242867	2.29376	0.0250462	DOWN
K23409	-	-	AHSG, FETUA	0	0	1.07881	0.28008	2.70756	0.00916163	DOWN
K11921	-	-	cynR	0	0	0.579476	0.217529	2.40434	0.0250462	DOWN
K08901	-	ko00195	psbQ	0	0	0.717375	0.199642	2.52624	0.00916163	DOWN
K00660	2.3.1.74	ko00941;ko01100;ko01110;ko04712	CHS	0	0	0.801953	0.208121	2.58411	0.00916163	DOWN
K06995	-	-	K06995	0	0	0.404186	0.110893	2.31522	0.00916163	DOWN
K07668	-	ko02020	vicR	0.0681602	0.0681602	0.561382	0.173013	2.414	0.0401897	DOWN
K08726	3.1.3.76;3.3.2.10	ko00590;ko00625;ko01100;ko01120;ko04146	EPHX2	0	0	0.499936	0.12243	2.44957	0.00296288	DOWN
K07644	2.7.13.3	ko02020	cusS, copS, silS	0	0	0.505672	0.196372	2.31965	0.0250462	DOWN
K00287	1.5.1.3	ko00670;ko00790;ko01100;ko01523	DHFR, folA	0.337659	0.266744	0.751827	0.139496	2.48969	0.0310669	DOWN
K14190	2.7.7.69	ko00053;ko01100;ko01110	VTC2_5	0	0	0.516489	0.147236	2.37765	0.00916163	DOWN
K14514	-	ko04016;ko04075	EIN3	0	0	0.509322	0.139496	2.37094	0.00916163	DOWN
K03571	-	-	mreD	0.266189	0.266189	0.624767	0.205122	2.37644	0.0401897	DOWN
K13379	2.4.1.-;5.4.99.30	ko00520;ko01100	RGP, UTM	0	0	0.62275	0.176385	2.47769	0.00916163	DOWN
K03626	-	ko04928	EGD2, NACA	0	0	0.304333	0.111607	2.25641	0.0250462	DOWN
K23410	-	-	HRG	0	0	0.508814	0.150615	2.3484	0.00916163	DOWN
K07416	1.14.14.1	ko00980	CYP2F	0	0	0.336026	0.123637	2.28211	0.0250462	DOWN
K08914	-	ko00196;ko01100	LHCB3	0	0	0.61395	0.161802	2.47902	0.00916163	DOWN
K08913	-	ko00196;ko01100	LHCB2	0	0	0.959615	0.255245	2.64454	0.00916163	DOWN
K12130	-	ko04712	PRR5	0	0	0.868046	0.227586	2.6164	0.00916163	DOWN
K12133	-	ko04712	LHY	0	0	0.589424	0.168319	2.44309	0.00916163	DOWN
K12206	-	-	icmB, dotO	0	0	0.592768	0.229293	2.336	0.0250462	DOWN
K06617	2.4.1.82	ko00052;ko01100	E2.4.1.82	0	0	0.726161	0.201997	2.59006	0.00916163	DOWN
K21889	-	ko05130	TMBIM6, BI1, TEGT	0	0	0.463468	0.180214	2.38058	0.0250462	DOWN
K00123	1.17.1.9	ko00630;ko00680;ko01100;ko01120;ko01200	fdoG, fdhF, fdwA	0	0	0.519139	0.225986	2.52515	0.0250462	DOWN
K15743	3.1.1.1	-	CES3_5	0	0	0.84415	0.229202	2.56202	0.00916163	DOWN
K01895	6.2.1.1	ko00010;ko00620;ko00630;ko00640;ko00680;ko00720;ko01100;ko01110;ko01120;ko01200	ACSS1_2, acs	0.13632	0.0879944	0.67929	0.23684	2.37985	0.0344351	DOWN
K20547	3.2.1.14	ko00520;ko01100;ko04016	CHIB	0	0	0.356902	0.135083	2.34854	0.0250462	DOWN
K13348	-	ko04146	MPV17	0	0	0.617975	0.168117	2.47886	0.00916163	DOWN
K22287	-	ko04979	APOC2	0	0	0.484796	0.144066	2.37706	0.00916163	DOWN
K22286	-	ko04979	APOC1	0.120728	0.120728	0.791179	0.212429	2.52633	0.0195539	DOWN
K12124	-	ko04712	GI	0	0	0.469204	0.17146	2.27726	0.0250462	DOWN
K10256	1.14.19.6;1.14.19.22	ko01040;ko01100;ko01212	FAD2	0	0	0.472346	0.136383	2.33982	0.00916163	DOWN
K05894	1.3.1.42	ko00592;ko01100;ko01110	OPR	0	0	0.756324	0.198587	2.55393	0.00916163	DOWN
K01552	3.6.3.-	-	ecfA	0.120728	0.120728	0.568604	0.163465	2.41622	0.0195539	DOWN
K21734	1.14.19.29	-	SLD	0	0	0.425062	0.160077	2.4061	0.0250462	DOWN
K22345	4.3.1.9	ko00030	E4.3.1.9	0	0	0.517088	0.192681	2.29857	0.0250462	DOWN
K02977	-	ko03010	RP-S27Ae, RPS27A	0	0	0.524915	0.146449	2.40939	0.00916163	DOWN
K17305	-	ko04979	APOH, B2G1	0	0	0.505672	0.150603	2.35774	0.00916163	DOWN
K23978	3.1.1.112	-	IAH1	0	0	0.509322	0.139496	2.37641	0.00916163	DOWN
K07638	2.7.13.3	ko02020;ko02026	envZ	0	0	0.425062	0.160077	2.28412	0.0250462	DOWN
K01546	-	ko02020	kdpA	0	0	0.372494	0.14501	2.32268	0.0250462	DOWN
K02941	-	ko03010	RP-LP0, RPLP0	0	0	0.304333	0.111607	2.23953	0.0250462	DOWN
K01761	4.4.1.11	ko00270;ko00450;ko01100	E4.4.1.11	0	0	0.593075	0.158137	2.46009	0.00916163	DOWN
K23589	-	-	PZP	0	0	0.894113	0.232757	2.60747	0.00916163	DOWN
K12258	-	-	GC	0	0	0.896668	0.239386	2.62318	0.00916163	DOWN
K23620	-	-	AMBP	0	0	0.854478	0.22813	2.59156	0.00916163	DOWN
K02437	-	ko00260;ko00630;ko01100;ko01110;ko01200	gcvH, GCSH	0	0	0.507888	0.1709	2.43681	0.00916163	DOWN
K08760	-	ko04975;ko04977;ko04979	APOA4	0	0	0.997567	0.262082	2.65431	0.00916163	DOWN
K01373	3.4.22.41	ko04142;ko04210;ko04626	CTSF	0.0681602	0.0681602	0.721568	0.194663	2.50068	0.0195539	DOWN
K20731	-	ko04918	TTR	0	0	0.928679	0.245491	2.62629	0.00916163	DOWN
K08770	-	ko03320	UBC	0	0	0.456754	0.16486	2.27214	0.0250462	DOWN
K01115	3.1.4.4	ko00564;ko00565;ko01100;ko01110;ko04014;ko04024;ko04071;ko04072;ko04144;ko04666;ko04724;ko04912;ko04928;ko05200;ko05212;ko05231	PLD1_2	0	0	0.445937	0.130867	2.35182	0.00916163	DOWN
K01315	3.4.21.7	ko04080;ko04610;ko05150;ko05164	PLG	0	0	0.573832	0.178098	2.50916	0.00916163	DOWN
K01284	3.4.15.5	-	dcp	0.269499	0.175274	0.870339	0.264449	2.41609	0.0460547	DOWN
K07936	-	ko03008;ko03013;ko05166	RAN	0.0998529	0.0998529	0.537365	0.152918	2.40649	0.028286	DOWN
K16141	-	ko04918	ALB	0	0	1.66409	0.431895	2.87842	0.00916163	DOWN
K16142	-	-	HP	0	0	0.848161	0.226338	2.58637	0.00916163	DOWN
K02041	7.3.2.2	ko02010	phnC	0	0	0.430706	0.188957	2.29595	0.0250462	DOWN
