# Supplementary material for: Biogeography of intestinal mucus-associated microbiome: Depletion of genus Pseudomonas is associated with depressive-like behaviors in female cynomolgus macaques
Source: J Adv Res. 2024 May 11;70:393–404. doi: 10.1016/j.jare.2024.05.013 (PMC11976423; doi:10.1016/j.jare.2024.05.013)
Supplement: Supplementary Data 7 [file mmc7.xlsx]

## Sheet: Table S6a
Table S6a.Key metabolic pathways related to microbial genes in duodunum.
Pathway name	ko ID	Hit gene	P value	DL vs. HC
Sphingolipid signaling pathway	ko04071	3	0.00689915	DOWN
PPAR signaling pathway	ko03320	8	0.0171987	DOWN
Fatty acid degradation	ko00071	3	0.0305193	DOWN
Fat digestion and absorption	ko04975	3	0.0394761	DOWN
Cholesterol metabolism	ko04979	6	0.0551148	NS
Cysteine and methionine metabolism	ko00270	4	0.508005	NS
Carbon metabolism	ko01200	4	0.511434	NS
Tryptophan metabolism	ko00380	3	0.555023	NS
Glyoxylate and dicarboxylate metabolism	ko00630	3	0.592947	NS

## Sheet: Table S6b
Table S6b.Key metabolic pathways related to microbial genes in jejunum.
Pathway name	ko ID	Hit gene	P value	DL vs. HC
Cysteine and methionine metabolism	ko00270	7	0.00766002	DOWN
PPAR signaling pathway	ko03320	6	0.0135604	DOWN
Fatty acid degradation	ko00071	4	0.0639482	NS
Cholesterol metabolism	ko04979	5	0.0974564	NS
Glycolysis / Gluconeogenesis	ko00010	3	0.110444	NS
Glycine, serine and threonine metabolism	ko00260	3	0.204237	NS
Biosynthesis of amino acids	ko01230	7	0.20722	NS
Carbon metabolism	ko01200	7	0.451443	NS
Alanine, aspartate and glutamate metabolism	ko00250	3	0.500551	NS
Glyoxylate and dicarboxylate metabolism	ko00630	5	0.771048	NS

## Sheet: Table S6c
Table S6c.Key metabolic pathways related to microbial genes in ileum.
Pathway name	ko ID	Hit gene	P value	DL vs. HC
Cysteine and methionine metabolism	ko00270	5	0.00450838	DOWN
Fat digestion and absorption	ko04975	4	0.00833179	DOWN
PPAR signaling pathway	ko03320	8	0.0102841	DOWN
Glycine, serine and threonine metabolism	ko00260	3	0.0109469	DOWN
Cholesterol metabolism	ko04979	6	0.0244032	DOWN
Biosynthesis of amino acids	ko01230	5	0.0256491	DOWN
Butanoate metabolism	ko00650	3	0.0286926	DOWN
Fatty acid degradation	ko00071	5	0.0390648	DOWN
Glycolysis / Gluconeogenesis	ko00010	6	0.0522977	NS
Alanine, aspartate and glutamate metabolism	ko00250	3	0.0532859	NS
Sphingolipid signaling pathway	ko04071	3	0.112855	NS
Carbon metabolism	ko01200	9	0.161643	NS
Glyoxylate and dicarboxylate metabolism	ko00630	6	0.166115	NS
Glutamatergic synapse	ko04724	4	0.166126	NS
Tyrosine metabolism	ko00350	4	0.445715	NS

## Sheet: Table S6d
Table S6d.Key metabolic pathways related to microbial genes in cecum.
Pathway name	ko ID	Hit gene	P value	DL vs. HC
Fat digestion and absorption	ko04975	3	0.0102397	DOWN
Cholesterol metabolism	ko04979	5	0.0469255	DOWN
PPAR signaling pathway	ko03320	7	0.0563383	NS
Peptidoglycan biosynthesis	ko00550	4	0.156159	NS
Glycine, serine and threonine metabolism	ko00260	3	0.15783	NS
Biosynthesis of amino acids	ko01230	7	0.270438	NS
Alanine, aspartate and glutamate metabolism	ko00250	3	0.271771	NS
Cysteine and methionine metabolism	ko00270	5	0.290376	NS
Glyoxylate and dicarboxylate metabolism	ko00630	4	0.305902	NS
Carbon metabolism	ko01200	4	0.342676	NS
Glycolysis / Gluconeogenesis	ko00010	3	0.404178	NS

## Sheet: Table S6e
Table S6e.Key metabolic pathways related to microbial genes in colon.
Pathway name	ko ID	Hit gene	P value	DL vs. HC
Cholesterol metabolism	ko04979	8	0.000506741	DOWN
Fat digestion and absorption	ko04975	4	0.00382149	DOWN
Complement and coagulation cascades	ko04610	5	0.0112722	DOWN
PPAR signaling pathway	ko03320	10	0.0222517	DOWN
Arachidonic acid metabolism	ko00590	3	0.102118	NS
Antigen processing and presentation	ko04612	3	0.206249	NS
Glyoxylate and dicarboxylate metabolism	ko00630	5	0.489681	NS
Carbon metabolism	ko01200	6	0.613272	NS
Cysteine and methionine metabolism	ko00270	5	0.628101	NS
Arginine and proline metabolism	ko00330	3	0.651316	NS
Alanine, aspartate and glutamate metabolism	ko00250	3	0.846484	NS

## Sheet: Table S6f
Table S6f.The contribution of the most abundant genera to key metabolic pathways.
PPAR signaling pathway
Name	Explains %	Contribution %	pseudo-F	P
g__Pseudomonas	17.1	41	13.6	0.002
g__Lactobacillus	5.2	12.5	4.4	0.018
g__Streptococcus	6.8	16.3	6.2	0.006
g__Brachyspira	3.2	7.6	3	0.026
g__Escherichia	3	7.2	2.9	0.05
g__Campylobacter	1.4	3.4	1.4	0.266
Cholesterol metabolism
Name	Explains %	Contribution %	pseudo-F	P
g__Pseudomonas	14.5	42	10.8	0.002
g__Streptococcus	4.7	13.5	3.6	0.036
g__Escherichia	3.3	9.6	2.6	0.046
g__Bacteroides	2	5.7	1.6	0.214
g__Brachyspira	1.6	4.7	1.3	0.26
g__Lactobacillus	1.9	5.6	1.6	0.182
g__Campylobacter	1.3	3.8	1.1	0.356
Fat digestion and absorption
Name	Explains %	Contribution %	pseudo-F	P
g__Brachyspira	10.7	22.3	3.2	0.136
g__Pseudomonas	9.3	19.4	3	0.048
g__Streptococcus	3.1	6.5	1	0.296
g__Prevotella	4.4	9.2	1.5	0.244
g__Megasphaera	8.7	18.2	3.2	0.076
g__Lactobacillus	7.0	14.7	2.7	0.108
g__Helicobacter	1.5	3.0	0.6	0.432
g__Campylobacter	2.3	4.8	0.9	0.364
g__Escherichia	0.5	0.9	0.2	0.81
g__Bacteroides	0.5	1	0.2	0.79
Fatty acid degradation
Name	Explains %	Contribution %	pseudo-F	P
g__Bacteroides	17.6	38.1	13.4	0.002
g__Lactobacillus	11.4	24.8	10	0.002
g__Brachyspira	4.6	10.0	4.2	0.03
g__Helicobacter	3.3	7.3	3.2	0.072
g__Escherichia	3.2	6.8	3.1	0.062
g__Pseudomonas	3.0	6.6	3.1	0.056
g__Streptococcus	2.1	4.5	2.2	0.11
g__Campylobacter	0.4	0.9	0.5	0.602
g__Prevotella	0.2	0.5	0.2	0.798
